# Supplementary material for: Genetic diversity of Escherichia coli in gut microbiota of patients with Crohn’s disease discovered using metagenomic and genomic analyses
Source: BMC Genomics. 2018 Dec 27;19:968. doi: 10.1186/s12864-018-5306-5 (PMC6307143; doi:10.1186/s12864-018-5306-5)
Supplement: Supplementary file 1 — Additional Tables and Figures. (ZIP 816 kb) [file 12864_2018_5306_MOESM1_ESM.zip]

Archive with 2 entries (2 files):
- Additional_Data.docx
- Additional_Table_5.xlsx
