# Supplementary material for: Genetic diversity of Escherichia coli in gut microbiota of patients with Crohn’s disease discovered using metagenomic and genomic analyses
Source: BMC Genomics. 2018 Dec 27;19:968. doi: 10.1186/s12864-018-5306-5 (PMC6307143; doi:10.1186/s12864-018-5306-5)
Supplement: Supplementary file 1 — Additional Tables and Figures. (ZIP 816 kb) [file 12864_2018_5306_MOESM1_ESM.zip › Additional_Table_5.xlsx]

## Sheet: KI01_t
# Species	strain_ID	masked_samples
Phascolarctobacterium_succinatutens	NA,insufficient	1	2.84540000
Escherichia_coli	NA,insufficient	1	17.40219000
Dorea_formicigenerans	NA,insufficient	1	2.34699000
Dorea_longicatena	NA,insufficient	1	0.16728000
Roseburia_hominis	NA,insufficient	1	0.10471000
Bacteroides_ovatus	NA,insufficient	1	0.13276000
Parabacteroides_distasonis	NA,insufficient	1	3.37756000
Bacteroides_dorei	NA,insufficient	1	1.00985000
Eubacterium_rectale	NA,insufficient	1	3.02938000
Lachnospiraceae_bacterium_3_1_46FAA	NA,insufficient	1	0.19817000
Faecalibacterium_prausnitzii	NA,insufficient	1	3.19199000
Prevotella_copri	NA,insufficient	1	6.07927000
Collinsella_aerofaciens	NA,insufficient	1	0.63830000
Prevotella_stercorea	NA,insufficient	1	7.16889000
Bacteroides_stercoris	NA,insufficient	1	0.69990000
Ruminococcus_obeum	NA,insufficient	1	0.26980000
Roseburia_inulinivorans	NA,insufficient	1	4.89068000
Eubacterium_eligens	NA,insufficient	1	0.09352000
Sutterella_wadsworthensis	NA,insufficient	1	0.18544000
Bacteroides_vulgatus	NA,insufficient	1	7.10879000
Bacteroides_uniformis	NA,insufficient	1	3.79278000
Roseburia_intestinalis	NA,insufficient	1	0.69464000

## Sheet: KI01
# Species	strain_ID	masked_samples
Prevotella_copri	str-1	NA	6.41713510
Prevotella_copri	str-2	NA	3.90918490
Phascolarctobacterium_succinatutens	NA,insufficient	1	2.37359000
Methanobrevibacter_smithii	NA,insufficient	1	0.02359000
Parabacteroides_merdae	NA,insufficient	1	0.20601000
Bacteroides_caccae	NA,insufficient	1	0.22646000
Dorea_formicigenerans	NA,insufficient	1	3.94406000
Streptococcus_thermophilus	NA,insufficient	1	0.00530000
Acidaminococcus_fermentans	NA,insufficient	1	0.07030000
Dorea_longicatena	NA,insufficient	1	1.19309000
Streptococcus_lutetiensis	NA,insufficient	1	0.02853000
Roseburia_hominis	NA,insufficient	1	0.52405000
Bacteroides_ovatus	NA,insufficient	1	0.76852000
Parabacteroides_distasonis	NA,insufficient	1	9.77240000
Alistipes_putredinis	NA,insufficient	1	0.35136000
Streptococcus_salivarius	NA,insufficient	1	0.01853000
Eubacterium_biforme	NA,insufficient	1	0.83028000
Clostridium_ramosum	NA,insufficient	1	0.01902000
Clostridium_bolteae	NA,insufficient	1	0.26978000
Coprococcus_catus	NA,insufficient	1	0.38570000
Bacteroides_xylanisolvens	NA,insufficient	1	0.06796000
Bacteroides_dorei	NA,insufficient	1	0.47372000
Akkermansia_muciniphila	NA,insufficient	1	0.05261000
Bacteroides_fragilis	NA,insufficient	1	0.99952000
Eubacterium_rectale	NA,insufficient	1	6.33546000
Bacteroides_cellulosilyticus	NA,insufficient	1	0.26104000
Ruminococcus_torques	NA,insufficient	1	2.30550000
Clostridium_innocuum	NA,insufficient	1	0.36300000
Coprococcus_comes	NA,insufficient	1	0.11847000
Lachnospiraceae_bacterium_3_1_46FAA	NA,insufficient	1	2.25302000
Bacteroidales_bacterium_ph8	NA,insufficient	1	0.01014000
Bacteroides_massiliensis	NA,insufficient	1	0.03636000
Eubacterium_hallii	NA,insufficient	1	0.01390000
Faecalibacterium_prausnitzii	NA,insufficient	1	2.13290000
Collinsella_aerofaciens	NA,insufficient	1	0.39736000
Clostridium_nexile	NA,insufficient	1	0.37888000
Prevotella_stercorea	NA,insufficient	1	7.69105000
Bacteroides_stercoris	NA,insufficient	1	1.72653000
Alistipes_onderdonkii	NA,insufficient	1	0.27533000
Ruminococcus_obeum	NA,insufficient	1	0.60598000
Bacteroides_faecis	NA,insufficient	1	0.02122000
Roseburia_inulinivorans	NA,insufficient	1	7.36568000
Alistipes_shahii	NA,insufficient	1	0.03565000
Clostridium_citroniae	NA,insufficient	1	0.07360000
Ruminococcus_bromii	NA,insufficient	1	0.01540000
Erysipelotrichaceae_bacterium_2_2_44A	NA,insufficient	1	0.11606000
Sutterella_wadsworthensis	NA,insufficient	1	0.39398000
Clostridium_hathewayi	NA,insufficient	1	0.08584000
Eubacterium_eligens	NA,insufficient	1	1.36072000
Bacteroides_vulgatus	NA,insufficient	1	2.28948000
Bacteroides_coprophilus	NA,insufficient	1	0.01600000
Eubacterium_ramulus	NA,insufficient	1	0.22122000
Bacteroides_uniformis	NA,insufficient	1	2.80296000
Clostridium_leptum	NA,insufficient	1	0.00905000
Catenibacterium_mitsuokai	NA,insufficient	1	0.07201000
Bacteroides_eggerthii	NA,insufficient	1	0.01773000
Bacteroides_clarus	NA,insufficient	1	0.05269000
Ruminococcus_lactaris	NA,insufficient	1	0.09191000
Lachnospiraceae_bacterium_1_1_57FAA	NA,insufficient	1	0.18698000
Bacteroides_thetaiotaomicron	NA,insufficient	1	0.25780000
Barnesiella_intestinihominis	NA,insufficient	1	0.06729000
Roseburia_intestinalis	NA,insufficient	1	1.71995000

## Sheet: KI02
# Species	strain_ID	masked_samples
Methanobrevibacter_smithii	NA,insufficient	1	0.03200000
Escherichia_coli	NA,insufficient	1	2.10575000
Dorea_formicigenerans	NA,insufficient	1	0.10798000
Pseudomonas_putida	NA,insufficient	1	0.17079000
Dorea_longicatena	NA,insufficient	1	0.24020000
Eubacterium_biforme	NA,insufficient	1	0.10478000
Clostridium_ramosum	NA,insufficient	1	1.02940000
Bacteroides_finegoldii	NA,insufficient	1	0.01223000
Bacteroides_caccae	NA,insufficient	1	0.04385000
Veillonella_parvula	NA,insufficient	1	0.84955000
Bacteroides_fragilis	NA,insufficient	1	0.12214000
Coprococcus_comes	NA,insufficient	1	0.22385000
Bacteroides_massiliensis	NA,insufficient	1	0.07446000
Eubacterium_hallii	NA,insufficient	1	0.18802000
Faecalibacterium_prausnitzii	NA,insufficient	1	0.57852000
Enterococcus_faecium	NA,insufficient	1	0.79013000
Ruminococcus_obeum	NA,insufficient	1	0.08254000
Bacteroides_stercoris	NA,insufficient	1	0.02348000
Clostridium_difficile	NA,insufficient	1	0.35546000
Roseburia_inulinivorans	NA,insufficient	1	0.52257000
Ruminococcus_bromii	NA,insufficient	1	0.23918000
Candidatus_Zinderia_insecticola	NA,insufficient	1	0.29415000
Bacteroides_vulgatus	NA,insufficient	1	0.58718000
Prevotella_copri	NA,insufficient	1	1.39195000
Eubacterium_ventriosum	NA,insufficient	1	0.08225000
Bacteroides_thetaiotaomicron	NA,insufficient	1	0.04995000
Roseburia_intestinalis	NA,insufficient	1	0.85631000

## Sheet: KI05_t
# Species	strain_ID	masked_samples
Corynebacterium_diphtheriae	NA,insufficient	1	0.00526000
Treponema_vincentii	NA,insufficient	1	0.00779000
Ktedonobacter_racemifer	NA,insufficient	1	0.01079000
Marinobacterium_stanieri	NA,insufficient	1	0.00370000
Candidatus_Nitrososphaera_gargensis	NA,insufficient	1	0.01138000
Prevotella_multisaccharivorax	NA,insufficient	1	0.01421000
Psychroflexus_torquis	NA,insufficient	1	0.04967000
Shewanella_woodyi	NA,insufficient	1	0.03384000
Brevibacillus_panacihumi	NA,insufficient	1	0.00934000
Staphylococcus_aureus	NA,insufficient	1	0.04223000
Bavariicoccus_seileri	NA,insufficient	1	0.01435000
Vibrio_mimicus	NA,insufficient	1	0.03421000
Bartonella_melophagi	NA,insufficient	1	0.02762000
Marine_Group_I_thaumarchaeote_SCGC_AB_629_I23	NA,insufficient	1	0.04065000
Taylorella_asinigenitalis	NA,insufficient	1	0.02954000
Leishmania_braziliensis	NA,insufficient	1	0.00743000
Pyrococcus_horikoshii	NA,insufficient	1	0.03655000
Vibrio_proteolyticus	NA,insufficient	1	0.00866000
Anaerobaculum_mobile	NA,insufficient	1	0.02636000
Kurthia_massiliensis	NA,insufficient	1	0.01088000
Haliscomenobacter_hydrossis	NA,insufficient	1	0.00762000
Sideroxydans_lithotrophicus	NA,insufficient	1	0.01531000
Fluviicola_taffensis	NA,insufficient	1	0.02936000
Bacillus_weihenstephanensis	NA,insufficient	1	0.04191000
Desulfovibrio_fructosivorans	NA,insufficient	1	0.00154000
Pseudomonas_syringae_group_genomosp_3	NA,insufficient	1	0.01903000
Pelobacter_propionicus	NA,insufficient	1	0.00679000
Eubacterium_ventriosum	NA,insufficient	1	0.05253000
Coriobacteriaceae_bacterium_BV3Ac1	NA,insufficient	1	0.01782000
Methanopyrus_kandleri	NA,insufficient	1	0.00488000
Cryptosporidium_parvum	NA,insufficient	1	0.06812000
Lachnospiraceae_bacterium_9_1_43BFAA	NA,insufficient	1	0.04634000
Streptococcus_ferus	NA,insufficient	1	0.01721000
Leptospira_licerasiae	NA,insufficient	1	0.03849000
Alicyclobacillus_pohliae	NA,insufficient	1	0.00170000
Clostridiales_genomosp_BVAB3	NA,insufficient	1	0.01273000
Melioribacter_roseus	NA,insufficient	1	0.01873000
Methanolobus_psychrophilus	NA,insufficient	1	0.00517000
Orientia_tsutsugamushi	NA,insufficient	1	0.05830000
Lactobacillus_pasteurii	NA,insufficient	1	0.01769000
Spiroplasma_chrysopicola	NA,insufficient	1	0.05371000
Flavonifractor_plautii	NA,insufficient	1	0.00734000
Francisella_tularensis	NA,insufficient	1	0.05352000
Coprothermobacter_platensis	NA,insufficient	1	0.02801000
Giardia_intestinalis	NA,insufficient	1	0.03168000
Sclerotinia_sclerotiorum	NA,insufficient	1	0.00883000
Methanosaeta_thermophila	NA,insufficient	1	0.01302000
Cecembia_lonarensis	NA,insufficient	1	0.03633000
Clostridiales_bacterium_1_7_47FAA	NA,insufficient	1	0.01689000
Eubacterium_limosum	NA,insufficient	1	0.01211000
Thermosinus_carboxydivorans	NA,insufficient	1	0.01165000
Gluconobacter_frateurii	NA,insufficient	1	0.01719000
Pseudomonas_pelagia	NA,insufficient	1	0.00747000
Kordia_algicida	NA,insufficient	1	0.01677000
Campylobacter_hominis	NA,insufficient	1	0.02601000
Dorea_formicigenerans	NA,insufficient	1	0.03032000
Roseburia_hominis	NA,insufficient	1	0.02097000
Treponema_saccharophilum	NA,insufficient	1	0.00588000
Corynebacterium_pseudotuberculosis	NA,insufficient	1	0.00895000
Kangiella_aquimarina	NA,insufficient	1	0.01238000
Caldicellulosiruptor_kristjanssonii	NA,insufficient	1	0.04773000
Bulleidia_extructa	NA,insufficient	1	0.03188000
Bacillus_mycoides	NA,insufficient	1	0.02874000
Acidianus_hospitalis	NA,insufficient	1	0.04614000
Bacteroides_massiliensis	NA,insufficient	1	0.03006000
Runella_slithyformis	NA,insufficient	1	0.01747000
Pyrococcus_furiosus	NA,insufficient	1	0.04336000
Eubacteriaceae_bacterium_OBRC8	NA,insufficient	1	0.04582000
Faecalibacterium_prausnitzii	NA,insufficient	1	0.00728000
Prevotella_micans	NA,insufficient	1	0.02154000
Pseudoalteromonas_atlantica	NA,insufficient	1	0.02753000
Prevotella_histicola	NA,insufficient	1	0.02069000
Acidobacterium_capsulatum	NA,insufficient	1	0.00254000
Campylobacter_coli	NA,insufficient	1	0.04630000
Gemella_sanguinis	NA,insufficient	1	0.04910000
Leuconostoc_citreum	NA,insufficient	1	0.02302000
Imtechella_halotolerans	NA,insufficient	1	0.03875000
Natranaerobius_thermophilus	NA,insufficient	1	0.03992000
Salinimonas_chungwhensis	NA,insufficient	1	0.02481000
Methanoregula_boonei	NA,insufficient	1	0.00128000
Clostridium_perfringens	NA,insufficient	1	0.05948000
Laceyella_sacchari	NA,insufficient	1	0.00721000
Selenomonas_infelix	NA,insufficient	1	0.00398000
Dehalococcoides_mccartyi	NA,insufficient	1	0.01944000
Methanohalophilus_mahii	NA,insufficient	1	0.02502000
Helicobacter_pylori	NA,insufficient	1	0.02207000
Megasphaera_micronuciformis	NA,insufficient	1	0.00154000
Enterococcus_pallens	NA,insufficient	1	0.02107000
Photobacterium_damselae	NA,insufficient	1	0.03044000
Eubacteriaceae_bacterium_CM5	NA,insufficient	1	0.03425000
Nitrosospira_multiformis	NA,insufficient	1	0.01202000
Nafulsella_turpanensis	NA,insufficient	1	0.03043000
Eubacteriaceae_bacterium_CM2	NA,insufficient	1	0.05321000
Methanoplanus_petrolearius	NA,insufficient	1	0.02234000
Prevotella_oralis	NA,insufficient	1	0.01867000
planctomycete_KSU_1	NA,insufficient	1	0.03440000
Talaromyces_stipitatus	NA,insufficient	1	0.02343000
Streptococcus_mutans	NA,insufficient	1	0.02120000
Citrobacter_youngae	NA,insufficient	1	0.00733000
Mastigocladopsis_repens	NA,insufficient	1	0.01899000
Erysipelothrix_tonsillarum	NA,insufficient	1	0.04148000
Rickettsia_typhi	NA,insufficient	1	0.07826000
Spirochaeta_bajacaliforniensis	NA,insufficient	1	0.01031000
Haloarcula_californiae	NA,insufficient	1	0.00440000
Fusobacterium_russii	NA,insufficient	1	0.04433000
Leptotrichia_shahii	NA,insufficient	1	0.04792000
Clostridium_kluyveri	NA,insufficient	1	0.04067000
Vibrio_natriegens	NA,insufficient	1	0.02425000
Psychrobacter_lutiphocae	NA,insufficient	1	0.02419000
Gluconacetobacter_xylinus	NA,insufficient	1	0.00163000
Acinetobacter_indicus	NA,insufficient	1	0.02263000
Helicobacter_mustelae	NA,insufficient	1	0.03631000
Pedobacter_saltans	NA,insufficient	1	0.04386000
Babesia_bovis	NA,insufficient	1	0.04735000
Flavobacterium_limnosediminis	NA,insufficient	1	0.01334000
zeta_proteobacterium_SCGC_AB_602_C20	NA,insufficient	1	0.01745000
Corynebacterium_kroppenstedtii	NA,insufficient	1	0.00793000
Streptococcus_criceti	NA,insufficient	1	0.01887000
Aliivibrio_logei	NA,insufficient	1	0.03100000
Porphyromonas_catoniae	NA,insufficient	1	0.02678000
Mycoplasma_capricolum	NA,insufficient	1	0.01497000
Streptococcus_oligofermentans	NA,insufficient	1	0.03266000
Galbibacter_marinus	NA,insufficient	1	0.05113000
Peptostreptococcus_anaerobius	NA,insufficient	1	0.03582000
Campylobacter_lari	NA,insufficient	1	0.04433000
Ajellomyces_capsulatus	NA,insufficient	1	0.01584000
Brachyspira_pilosicoli	NA,insufficient	1	0.05165000
Listeria_marthii	NA,insufficient	1	0.01525000
Oceanobacillus_iheyensis	NA,insufficient	1	0.03501000
Desulfosporosinus_acidiphilus	NA,insufficient	1	0.02131000
Nonlabens_dokdonensis	NA,insufficient	1	0.03520000
Methylobacter_tundripaludum	NA,insufficient	1	0.00315000
Holospora_undulata	NA,insufficient	1	0.02201000
Catellicoccus_marimammalium	NA,insufficient	1	0.04397000
Komagataella_pastoris	NA,insufficient	1	0.04373000
Hirschia_baltica	NA,insufficient	1	0.03219000
actinobacterium_SCGC_AAA027_L06	NA,insufficient	1	0.03289000
Bacillus_atrophaeus	NA,insufficient	1	0.01012000
Barnesiella_intestinihominis	NA,insufficient	1	0.02104000
Thermotoga_maritima	NA,insufficient	1	0.02722000
Clostridium_arbusti	NA,insufficient	1	0.04212000
Prevotella_pallens	NA,insufficient	1	0.02850000
Methanosarcina_mazei	NA,insufficient	1	0.01827000
Oenococcus_kitaharae	NA,insufficient	1	0.02161000
Megamonas_hypermegale	NA,insufficient	1	0.04689000
Bacteroides_uniformis	NA,insufficient	1	0.02839000
Leeuwenhoekiella_blandensis	NA,insufficient	1	0.03400000
Methylophaga_thiooxydans	NA,insufficient	1	0.01235000
Mycoplasma_genitalium	NA,insufficient	1	0.05196000
Propionibacterium_granulosum	NA,insufficient	1	0.00946000
Metascardovia_criceti	NA,insufficient	1	0.01244000
Candidatus_Mycoplasma_haemolamae	NA,insufficient	1	0.03303000
Streptobacillus_moniliformis	NA,insufficient	1	0.08439000
Deferribacter_desulfuricans	NA,insufficient	1	0.04123000
Anoxybacillus_flavithermus	NA,insufficient	1	0.02398000
Flavobacterium_rivuli	NA,insufficient	1	0.03276000
Glaciecola_psychrophila	NA,insufficient	1	0.01578000
Helicobacter_hepaticus	NA,insufficient	1	0.03138000
Raoultella_ornithinolytica	NA,insufficient	1	0.00715000
Dickeya_dadantii	NA,insufficient	1	0.01946000
Caldicellulosiruptor_kronotskyensis	NA,insufficient	1	0.05525000
Marine_Group_II_euryarchaeote_SCGC_AB_629_J06	NA,insufficient	1	0.05802000
Paenibacillus_peoriae	NA,insufficient	1	0.01624000
Alkalibacillus_haloalkaliphilus	NA,insufficient	1	0.02463000
Candidatus_Puniceispirillum_marinum	NA,insufficient	1	0.02307000
Staphylococcus_lugdunensis	NA,insufficient	1	0.02963000
Haemophilus_paraphrohaemolyticus	NA,insufficient	1	0.01961000
Ferroglobus_placidus	NA,insufficient	1	0.02477000
Halomonas_anticariensis	NA,insufficient	1	0.00539000
Lactobacillus_iners	NA,insufficient	1	0.05027000
Vibrio_orientalis	NA,insufficient	1	0.00920000
Vibrio_crassostreae	NA,insufficient	1	0.01225000
Lactobacillus_rossiae	NA,insufficient	1	0.01373000
Arcticibacter_svalbardensis	NA,insufficient	1	0.01552000
Nitrosococcus_oceani	NA,insufficient	1	0.00525000
gamma_proteobacterium_HIMB30	NA,insufficient	1	0.00655000
Bibersteinia_trehalosi	NA,insufficient	1	0.01912000
Chlorobium_chlorochromatii	NA,insufficient	1	0.01156000
Streptococcus_sanguinis	NA,insufficient	1	0.01885000
Clostridium_sticklandii	NA,insufficient	1	0.06890000
Mycoplasma_synoviae	NA,insufficient	1	0.05194000
Thioalkalimicrobium_cyclicum	NA,insufficient	1	0.01400000
Brachyspira_hampsonii	NA,insufficient	1	0.05107000
Erwinia_tracheiphila	NA,insufficient	1	0.00429000
Legionella_tunisiensis	NA,insufficient	1	0.00976000
Clostridium_pasteurianum	NA,insufficient	1	0.04855000
Perkinsus_marinus	NA,insufficient	1	0.02981000
Parabacteroides_merdae	NA,insufficient	1	0.02791000
Bacillus_infantis	NA,insufficient	1	0.01326000
Gemella_bergeri	NA,insufficient	1	0.04320000
Haloferax_alexandrinus	NA,insufficient	1	0.00314000
Ornithinibacillus_scapharcae	NA,insufficient	1	0.03147000
Desulfocapsa_sulfexigens	NA,insufficient	1	0.02371000
Sphaerochaeta_pleomorpha	NA,insufficient	1	0.01731000
Riemerella_anatipestifer	NA,insufficient	1	0.05071000
Methanotorris_formicicus	NA,insufficient	1	0.02625000
Candidatus_Pelagibacter_ubique	NA,insufficient	1	0.06118000
Desulfitobacterium_hafniense	NA,insufficient	1	0.02200000
Lachnospiraceae_bacterium_oral_taxon_082	NA,insufficient	1	0.02029000
Caminibacter_mediatlanticus	NA,insufficient	1	0.06156000
Vibrio_coralliilyticus	NA,insufficient	1	0.01190000
Vibrio_cyclitrophicus	NA,insufficient	1	0.01544000
Clostridium_scindens	NA,insufficient	1	0.01390000
Neisseria_polysaccharea	NA,insufficient	1	0.02960000
Pedobacter_agri	NA,insufficient	1	0.02382000
Aminobacterium_colombiense	NA,insufficient	1	0.02424000
Treponema_medium	NA,insufficient	1	0.02022000
Citrobacter_koseri	NA,insufficient	1	0.00485000
Shewanella_pealeana	NA,insufficient	1	0.02137000
Alteromonas_macleodii	NA,insufficient	1	0.01225000
Thermus_scotoductus	NA,insufficient	1	0.00567000
Yaniella_halotolerans	NA,insufficient	1	0.00605000
Escherichia_albertii	NA,insufficient	1	0.01538000
Geminocystis_herdmanii	NA,insufficient	1	0.03284000
Melissococcus_plutonius	NA,insufficient	1	0.04609000
Atopobium_minutum	NA,insufficient	1	0.01398000
Methanocaldococcus_villosus	NA,insufficient	1	0.04417000
Anaerococcus_obesiensis	NA,insufficient	1	0.03033000
Granulicatella_elegans	NA,insufficient	1	0.03475000
Tetragenococcus_halophilus	NA,insufficient	1	0.01936000
Petrotoga_mobilis	NA,insufficient	1	0.04903000
Mesotoga_prima	NA,insufficient	1	0.02354000
Clostridium_carboxidivorans	NA,insufficient	1	0.07119000
Lachnospiraceae_bacterium_2_1_46FAA	NA,insufficient	1	0.01943000
Mycoplasma_pulmonis	NA,insufficient	1	0.04798000
Clostridium_citroniae	NA,insufficient	1	0.02779000
Lactobacillus_mali	NA,insufficient	1	0.03094000
Enterococcus_saccharolyticus	NA,insufficient	1	0.01421000
Eimeria_tenella	NA,insufficient	1	0.03562000
Prevotella_stercorea	NA,insufficient	1	0.00966000
Methanocaldococcus_infernus	NA,insufficient	1	0.06975000
Streptococcus_equi	NA,insufficient	1	0.01180000
Ruminococcus_bromii	NA,insufficient	1	0.02025000
Muricauda_ruestringensis	NA,insufficient	1	0.02454000
Scheffersomyces_stipitis	NA,insufficient	1	0.03683000
Pseudomonas_agarici	NA,insufficient	1	0.00168000
Onion_yellows_phytoplasma	NA,insufficient	1	0.05426000
Weissella_confusa	NA,insufficient	1	0.01374000
Caloramator_australicus	NA,insufficient	1	0.04740000
Legionella_drancourtii	NA,insufficient	1	0.02500000
Flavobacterium_enshiense	NA,insufficient	1	0.03495000
Shuttleworthia_satelles	NA,insufficient	1	0.01075000
Marinilabilia_salmonicolor	NA,insufficient	1	0.02999000
Liberibacter_crescens	NA,insufficient	1	0.05168000
Borrelia_miyamotoi	NA,insufficient	1	0.04829000
Leishmania_mexicana	NA,insufficient	1	0.03204000
Gillisia_limnaea	NA,insufficient	1	0.03919000
Staphylococcus_haemolyticus	NA,insufficient	1	0.02789000
Thermoplasma_acidophilum	NA,insufficient	1	0.02136000
Shewanella_loihica	NA,insufficient	1	0.00403000
Glaciecola_pallidula	NA,insufficient	1	0.03836000
Capnocytophaga_ochracea	NA,insufficient	1	0.03894000
Polaribacter_franzmannii	NA,insufficient	1	0.03358000
Methanothermus_fervidus	NA,insufficient	1	0.03892000
Treponema_azotonutricium	NA,insufficient	1	0.00959000
Serratia_proteamaculans	NA,insufficient	1	0.02070000
Anaerolinea_thermophila	NA,insufficient	1	0.01739000
Leucothrix_mucor	NA,insufficient	1	0.01462000
Lactobacillus_kisonensis	NA,insufficient	1	0.01081000
alpha_proteobacterium_SCGC_AAA027_L15	NA,insufficient	1	0.02320000
Clostridium_nexile	NA,insufficient	1	0.00804000
Streptococcus_orisratti	NA,insufficient	1	0.03475000
Cellvibrio_japonicus	NA,insufficient	1	0.01553000
Cylindrospermum_stagnale	NA,insufficient	1	0.03615000
Desulfotomaculum_hydrothermale	NA,insufficient	1	0.01920000
Thermoanaerobacter_wiegelii	NA,insufficient	1	0.03634000
Fangia_hongkongensis	NA,insufficient	1	0.03449000
Tetrapisispora_phaffii	NA,insufficient	1	0.06360000
Tuber_melanosporum	NA,insufficient	1	0.01883000
Thermotoga_thermarum	NA,insufficient	1	0.03860000
Acinetobacter_haemolyticus	NA,insufficient	1	0.02395000
Francisella_novicida	NA,insufficient	1	0.04894000
Rickettsia_japonica	NA,insufficient	1	0.14956000
Methanobacterium_formicicum	NA,insufficient	1	0.03701000
Verticillium_alfalfae	NA,insufficient	1	0.00792000
Holophaga_foetida	NA,insufficient	1	0.00476000
Helicobacter_canadensis	NA,insufficient	1	0.03927000
Haemophilus_parahaemolyticus	NA,insufficient	1	0.02118000
Algoriphagus_machipongonensis	NA,insufficient	1	0.04398000
Dichelobacter_nodosus	NA,insufficient	1	0.01061000
Clostridium_ramosum	NA,insufficient	1	0.04801000
Desulfurococcus_fermentans	NA,insufficient	1	0.02352000
Yersinia_enterocolitica	NA,insufficient	1	0.02160000
Cyclobacterium_marinum	NA,insufficient	1	0.04238000
Beggiatoa_alba	NA,insufficient	1	0.03068000
Clostridium_hiranonis	NA,insufficient	1	0.04289000
Aggregatibacter_aphrophilus	NA,insufficient	1	0.01596000
Streptococcus_vestibularis	NA,insufficient	1	0.02724000
alpha_proteobacterium_SCGC_AAA280_B11	NA,insufficient	1	0.03167000
Scardovia_wiggsiae	NA,insufficient	1	0.00871000
Metallosphaera_yellowstonensis	NA,insufficient	1	0.04016000
Lachnospiraceae_bacterium_7_1_58FAA	NA,insufficient	1	0.02864000
Mobiluncus_curtisii	NA,insufficient	1	0.00121000
Leptolyngbya_boryana	NA,insufficient	1	0.01550000
Desulfitobacterium_dehalogenans	NA,insufficient	1	0.04037000
Hafnia_alvei	NA,insufficient	1	0.00717000
Lactobacillus_crispatus	NA,insufficient	1	0.01746000
Uncinocarpus_reesii	NA,insufficient	1	0.00996000
Methanothermococcus_okinawensis	NA,insufficient	1	0.03012000
Dactylococcopsis_salina	NA,insufficient	1	0.03842000
Acinetobacter_rudis	NA,insufficient	1	0.03340000
Shewanella_benthica	NA,insufficient	1	0.00212000
Roseburia_intestinalis	NA,insufficient	1	0.01674000
Pseudomonas_luteola	NA,insufficient	1	0.01213000
Treponema_phagedenis	NA,insufficient	1	0.02791000
Plasmodium_berghei	NA,insufficient	1	0.13993000
Thermincola_potens	NA,insufficient	1	0.02334000
Acinetobacter_guillouiae	NA,insufficient	1	0.01553000
Acinetobacter_bereziniae	NA,insufficient	1	0.02246000
Yersinia_bercovieri	NA,insufficient	1	0.01532000
Rubritalea_marina	NA,insufficient	1	0.01540000
Desulfomonile_tiedjei	NA,insufficient	1	0.01523000
Bacteroides_nordii	NA,insufficient	1	0.03756000
Shewanella_sediminis	NA,insufficient	1	0.03138000
Gemella_morbillorum	NA,insufficient	1	0.03974000
Bacillus_cellulosilyticus	NA,insufficient	1	0.04065000
Acinetobacter_radioresistens	NA,insufficient	1	0.03703000
Chlamydia_ibidis	NA,insufficient	1	0.02543000
Streptococcus_parasanguinis	NA,insufficient	1	0.04526000
Listeria_seeligeri	NA,insufficient	1	0.02543000
Salinicoccus_albus	NA,insufficient	1	0.02476000
Wolbachia_endosymbiont_of_Onchocerca_ochengi	NA,insufficient	1	0.05979000
Clostridium_clostridioforme	NA,insufficient	1	0.01421000
actinobacterium_SCGC_AAA027_J17	NA,insufficient	1	0.02501000
Anaplasma_centrale	NA,insufficient	1	0.02967000
Mucispirillum_schaedleri	NA,insufficient	1	0.04140000
Capnocytophaga_canimorsus	NA,insufficient	1	0.03625000
Mucilaginibacter_paludis	NA,insufficient	1	0.01658000
Vibrio_genomosp_F10	NA,insufficient	1	0.02274000
Mycoplasma_haemofelis	NA,insufficient	1	0.03552000
Aquifex_aeolicus	NA,insufficient	1	0.03799000
Hydrogenobacter_thermophilus	NA,insufficient	1	0.02760000
Sordaria_macrospora	NA,insufficient	1	0.02472000
Rickettsia_bellii	NA,insufficient	1	0.04952000
Shewanella_decolorationis	NA,insufficient	1	0.01934000
Pseudomonas_poae	NA,insufficient	1	0.01949000
Bacteroides_salanitronis	NA,insufficient	1	0.01796000
Coraliomargarita_akajimensis	NA,insufficient	1	0.01522000
Ochrobactrum_anthropi	NA,insufficient	1	0.00153000
Granulibacter_bethesdensis	NA,insufficient	1	0.01101000
Enterococcus_asini	NA,insufficient	1	0.01573000
Lactobacillus_casei_paracasei	NA,insufficient	1	0.00543000
Enterococcus_italicus	NA,insufficient	1	0.03081000
Actinobacillus_pleuropneumoniae	NA,insufficient	1	0.01967000
Candidatus_Blochmannia_floridanus	NA,insufficient	1	0.05946000
Sulfobacillus_thermosulfidooxidans	NA,insufficient	1	0.01384000
Pseudomonas_geniculata	NA,insufficient	1	0.00700000
Corynebacterium_pseudogenitalium	NA,insufficient	1	0.01088000
Lactobacillus_coryniformis	NA,insufficient	1	0.00671000
Desulfotomaculum_ruminis	NA,insufficient	1	0.01505000
Enterococcus_phoeniculicola	NA,insufficient	1	0.03149000
Brachyspira_hyodysenteriae	NA,insufficient	1	0.05636000
Marinimicrobia_bacterium_JGI_0000059_L03	NA,insufficient	1	0.03956000
Bartonella_schoenbuchensis	NA,insufficient	1	0.03082000
Eubacterium_sp_3_1_31	NA,insufficient	1	0.01111000
Leptospira_meyeri	NA,insufficient	1	0.02957000
Eubacterium_eligens	NA,insufficient	1	0.03926000
Aspergillus_clavatus	NA,insufficient	1	0.02737000
Clostridium_celatum	NA,insufficient	1	0.06591000
Desulfobacter_postgatei	NA,insufficient	1	0.01946000
Alloprevotella_rava	NA,insufficient	1	0.02327000
Methanocaldococcus_vulcanius	NA,insufficient	1	0.02784000
Desulfosporosinus_orientis	NA,insufficient	1	0.03716000
Denitrovibrio_acetiphilus	NA,insufficient	1	0.01729000
Singulisphaera_acidiphila	NA,insufficient	1	0.00242000
Solibacillus_silvestris	NA,insufficient	1	0.02994000
Microcystis_aeruginosa	NA,insufficient	1	0.03553000
Methanocaldococcus_fervens	NA,insufficient	1	0.03780000
Pseudomonas_viridiflava	NA,insufficient	1	0.00290000
Leishmania_infantum	NA,insufficient	1	0.02320000
Lysinibacillus_fusiformis	NA,insufficient	1	0.02998000
Botryotinia_fuckeliana	NA,insufficient	1	0.03343000
Succinispira_mobilis	NA,insufficient	1	0.02201000
Thermoanaerobacterium_xylanolyticum	NA,insufficient	1	0.05738000
Psychrobacter_cryohalolentis	NA,insufficient	1	0.02833000
Pseudomonas_amygdali	NA,insufficient	1	0.00552000
Acidithiobacillus_ferrivorans	NA,insufficient	1	0.00663000
Glaciecola_nitratireducens	NA,insufficient	1	0.02186000
Bacteroidetes_oral_taxon_274	NA,insufficient	1	0.01836000
Treponema_lecithinolyticum	NA,insufficient	1	0.01363000
Bacillus_macauensis	NA,insufficient	1	0.01612000
Mannheimia_succiniciproducens	NA,insufficient	1	0.00446000
Mycoplasma_auris	NA,insufficient	1	0.07018000
Enterococcus_caccae	NA,insufficient	1	0.03620000
Methanococcus_aeolicus	NA,insufficient	1	0.05733000
Oscillochloris_trichoides	NA,insufficient	1	0.00994000
Halovivax_ruber	NA,insufficient	1	0.00309000
Tepidanaerobacter_acetatoxydans	NA,insufficient	1	0.02330000
Thermodesulfobium_narugense	NA,insufficient	1	0.04684000
Desulfosporosinus_meridiei	NA,insufficient	1	0.04666000
Indibacter_alkaliphilus	NA,insufficient	1	0.02537000
Gallibacterium_anatis	NA,insufficient	1	0.03556000
Flavobacteria_bacterium_BBFL7	NA,insufficient	1	0.03465000
Chlamydia_trachomatis	NA,insufficient	1	0.03366000
Borrelia_duttonii	NA,insufficient	1	0.03097000
Ammonifex_degensii	NA,insufficient	1	0.01355000
Rickettsia_canadensis	NA,insufficient	1	0.03365000
Staphylococcus_equorum	NA,insufficient	1	0.03069000
Bacteroides_caccae	NA,insufficient	1	0.03661000
Methanotorris_igneus	NA,insufficient	1	0.03943000
Prevotella_ruminicola	NA,insufficient	1	0.02828000
Bacillus_megaterium	NA,insufficient	1	0.02762000
Methanococcus_vannielii	NA,insufficient	1	0.03787000
Anaerococcus_hydrogenalis	NA,insufficient	1	0.05817000
Acinetobacter_nectaris	NA,insufficient	1	0.03781000
Proteiniphilum_acetatigenes	NA,insufficient	1	0.02163000
Allofustis_seminis	NA,insufficient	1	0.03493000
Streptococcus_infantis	NA,insufficient	1	0.01888000
Bdellovibrio_exovorus	NA,insufficient	1	0.01668000
Pseudomonas_avellanae	NA,insufficient	1	0.00496000
Parasutterella_excrementihominis	NA,insufficient	1	0.01583000
Porphyromonas_asaccharolytica	NA,insufficient	1	0.02565000
Crinalium_epipsammum	NA,insufficient	1	0.02548000
Corynebacterium_amycolatum	NA,insufficient	1	0.00236000
Prevotella_bivia	NA,insufficient	1	0.03933000
Cyanobacterium_aponinum	NA,insufficient	1	0.05932000
Vibrio_tubiashii	NA,insufficient	1	0.00758000
Streptococcus_entericus	NA,insufficient	1	0.02039000
Mycoplasma_suis	NA,insufficient	1	0.02828000
Arthrospira_maxima	NA,insufficient	1	0.01340000
Desulfobacter_curvatus	NA,insufficient	1	0.02240000
Arthrospira_platensis	NA,insufficient	1	0.02076000
Anaerococcus_vaginalis	NA,insufficient	1	0.04916000
Parabacteroides_johnsonii	NA,insufficient	1	0.02156000
Amphibacillus_xylanus	NA,insufficient	1	0.03923000
Acholeplasma_laidlawii	NA,insufficient	1	0.04761000
Leptospira_noguchii	NA,insufficient	1	0.01288000
Chlorogloeopsis_fritschii	NA,insufficient	1	0.03004000
Vanderwaltozyma_polyspora	NA,insufficient	1	0.03482000
Caldicellulosiruptor_obsidiansis	NA,insufficient	1	0.05196000
Methanohalobium_evestigatum	NA,insufficient	1	0.02431000
Holdemania_filiformis	NA,insufficient	1	0.00386000
Parabacteroides_distasonis	NA,insufficient	1	0.03712000
Thermanaerovibrio_velox	NA,insufficient	1	0.01671000
Pleurocapsa_minor	NA,insufficient	1	0.02075000
Leptospira_biflexa	NA,insufficient	1	0.04540000
Lactobacillus_shenzhenensis	NA,insufficient	1	0.01095000
Archaeoglobus_profundus	NA,insufficient	1	0.03567000
Campylobacter_showae	NA,insufficient	1	0.01926000
Bacteroides_dorei	NA,insufficient	1	0.02285000
Sebaldella_termitidis	NA,insufficient	1	0.03565000
Cellulosilyticum_lentocellum	NA,insufficient	1	0.05251000
Candida_tropicalis	NA,insufficient	1	0.04567000
Helcococcus_kunzii	NA,insufficient	1	0.04830000
Methanomassiliicoccus_luminyensis	NA,insufficient	1	0.00312000
Pseudomonas_synxantha	NA,insufficient	1	0.01338000
Slackia_piriformis	NA,insufficient	1	0.00135000
Staphylococcus_intermedius	NA,insufficient	1	0.02430000
Haemophilus_parainfluenzae	NA,insufficient	1	0.00561000
Picrophilus_torridus	NA,insufficient	1	0.02941000
Borrelia_recurrentis	NA,insufficient	1	0.06676000
Peptoniphilus_lacrimalis	NA,insufficient	1	0.04415000
Helicobacter_cinaedi	NA,insufficient	1	0.02843000
Haemophilus_sputorum	NA,insufficient	1	0.02185000
Bacteroides_gallinarum	NA,insufficient	1	0.01865000
Eubacterium_hallii	NA,insufficient	1	0.03737000
Candidatus_Protochlamydia_amoebophila	NA,insufficient	1	0.03937000
Thermoproteus_uzoniensis	NA,insufficient	1	0.01522000
Morganella_morganii	NA,insufficient	1	0.01573000
Mycoplasma_iowae	NA,insufficient	1	0.05287000
Pseudanabaena_biceps	NA,insufficient	1	0.02084000
Thiomicrospira_crunogena	NA,insufficient	1	0.01289000
Vibrio_kanaloae	NA,insufficient	1	0.02900000
alpha_proteobacterium_HIMB59	NA,insufficient	1	0.04803000
Salinicoccus_carnicancri	NA,insufficient	1	0.00822000
Lachnospiraceae_bacterium_3_1_57FAA_CT1	NA,insufficient	1	0.02950000
Laccaria_bicolor	NA,insufficient	1	0.03006000
Bartonella_bacilliformis	NA,insufficient	1	0.01968000
Streptococcus_minor	NA,insufficient	1	0.03315000
Lactobacillus_ruminis	NA,insufficient	1	0.01307000
Lactobacillus_pobuzihii	NA,insufficient	1	0.01857000
Gillisia_marina	NA,insufficient	1	0.03523000
Chryseobacterium_gleum	NA,insufficient	1	0.02746000
Bacteroides_xylanisolvens	NA,insufficient	1	0.03327000
Mycoplasma_hominis	NA,insufficient	1	0.06988000
Acinetobacter_gerneri	NA,insufficient	1	0.01166000
Lachnospiraceae_bacterium_4_1_37FAA	NA,insufficient	1	0.02901000
Entamoeba_dispar	NA,insufficient	1	0.06393000
Marinimicrobia_bacterium_JGI_0000039_D08	NA,insufficient	1	0.01666000
Pectobacterium_carotovorum	NA,insufficient	1	0.01007000
Pasteurella_pneumotropica	NA,insufficient	1	0.01437000
Piscirickettsia_salmonis	NA,insufficient	1	0.02801000
Methanospirillum_hungatei	NA,insufficient	1	0.01889000
Leptospira_inadai	NA,insufficient	1	0.00449000
Verrucomicrobia_bacterium_SCGC_AAA164_L15	NA,insufficient	1	0.02867000
Desulfotomaculum_reducens	NA,insufficient	1	0.03637000
Corynebacterium_glutamicum	NA,insufficient	1	0.00547000
Helicobacter_bizzozeronii	NA,insufficient	1	0.02173000
Oligella_urethralis	NA,insufficient	1	0.01273000
Paenibacillus_sanguinis	NA,insufficient	1	0.01481000
Methanomethylovorans_hollandica	NA,insufficient	1	0.02485000
Clostridiales_bacterium_BV3C26	NA,insufficient	1	0.04705000
Borrelia_garinii	NA,insufficient	1	0.06715000
Acinetobacter_beijerinckii	NA,insufficient	1	0.01430000
Clostridium_cellulovorans	NA,insufficient	1	0.05294000
Thermus_islandicus	NA,insufficient	1	0.00191000
Vibrio_caribbenthicus	NA,insufficient	1	0.02528000
Spiroplasma_taiwanense	NA,insufficient	1	0.04859000
Prochlorothrix_hollandica	NA,insufficient	1	0.00480000
Salinivibrio_costicola	NA,insufficient	1	0.01639000
Rickettsia_felis	NA,insufficient	1	0.05588000
Pasteurella_bettyae	NA,insufficient	1	0.01777000
Mycoplasma_conjunctivae	NA,insufficient	1	0.06147000
Desulfobacula_toluolica	NA,insufficient	1	0.03236000
Algicola_sagamiensis	NA,insufficient	1	0.01687000
Corynebacterium_callunae	NA,insufficient	1	0.01212000
Zymoseptoria_tritici	NA,insufficient	1	0.02309000
Anaerostipes_caccae	NA,insufficient	1	0.02794000
Thermocrinis_albus	NA,insufficient	1	0.03187000
Desulfotalea_psychrophila	NA,insufficient	1	0.02084000
Clostridium_colicanis	NA,insufficient	1	0.03082000
Anaerobaculum_hydrogeniformans	NA,insufficient	1	0.01666000
Schizophyllum_commune	NA,insufficient	1	0.01967000
Lodderomyces_elongisporus	NA,insufficient	1	0.04408000
Candidatus_Midichloria_mitochondrii	NA,insufficient	1	0.03212000
Pseudoalteromonas_rubra	NA,insufficient	1	0.01932000
Fischerella_muscicola	NA,insufficient	1	0.00858000
Serratia_liquefaciens	NA,insufficient	1	0.00394000
Nitrosopumilus_maritimus	NA,insufficient	1	0.05708000
Actinomyces_graevenitzii	NA,insufficient	1	0.01642000
Marinimicrobia_bacterium_SCGC_AAA160_I06	NA,insufficient	1	0.05405000
Waddlia_chondrophila	NA,insufficient	1	0.02001000
Bacteroides_coprophilus	NA,insufficient	1	0.01628000
Leptospira_fainei	NA,insufficient	1	0.02132000
Flavobacteria_bacterium_MS024_2A	NA,insufficient	1	0.02218000
Zygosaccharomyces_rouxii	NA,insufficient	1	0.04977000
Paenibacillus_terrigena	NA,insufficient	1	0.01986000
Aciduliprofundum_boonei	NA,insufficient	1	0.02673000
Capnocytophaga_gingivalis	NA,insufficient	1	0.04778000
Streptococcus_henryi	NA,insufficient	1	0.03934000
Winogradskyella_psychrotolerans	NA,insufficient	1	0.03516000
Prevotella_oulorum	NA,insufficient	1	0.02434000
Vibrio_breoganii	NA,insufficient	1	0.01078000
Eubacterium_biforme	NA,insufficient	1	0.03447000
Coriobacterium_glomerans	NA,insufficient	1	0.00599000
Chamaesiphon_minutus	NA,insufficient	1	0.01694000
Mycoplasma_hyopneumoniae	NA,insufficient	1	0.05210000
Vibrio_metschnikovii	NA,insufficient	1	0.01356000
Marine_group_II_euryarchaeote_SCGC_AAA288_C18	NA,insufficient	1	0.00819000
Aquaspirillum_serpens	NA,insufficient	1	0.01203000
Acinetobacter_soli	NA,insufficient	1	0.01321000
Syntrophomonas_wolfei	NA,insufficient	1	0.01494000
Pseudoalteromonas_marina	NA,insufficient	1	0.05098000
Pontibacter_roseus	NA,insufficient	1	0.01178000
Cesiribacter_andamanensis	NA,insufficient	1	0.00984000
Streptococcus_peroris	NA,insufficient	1	0.02730000
Enterococcus_gallinarum	NA,insufficient	1	0.04169000
Lactobacillus_versmoldensis	NA,insufficient	1	0.02316000
Nautilia_profundicola	NA,insufficient	1	0.03333000
Methanosphaera_stadtmanae	NA,insufficient	1	0.05373000
Vibrio_vulnificus	NA,insufficient	1	0.01912000
Yersinia_rohdei	NA,insufficient	1	0.00233000
Desulfobacterium_autotrophicum	NA,insufficient	1	0.02267000
Taylorella_equigenitalis	NA,insufficient	1	0.03891000
Halobacillus_halophilus	NA,insufficient	1	0.02231000
Neospora_caninum	NA,insufficient	1	0.02704000
Porphyromonas_macacae	NA,insufficient	1	0.02473000
Emticicia_oligotrophica	NA,insufficient	1	0.04197000
Anaeroglobus_geminatus	NA,insufficient	1	0.00176000
Staphylococcus_lentus	NA,insufficient	1	0.03778000
Thermococcus_barophilus	NA,insufficient	1	0.03570000
Campylobacter_curvus	NA,insufficient	1	0.01595000
Candidatus_Rickettsia_amblyommii	NA,insufficient	1	0.03157000
Lactobacillus_buchneri	NA,insufficient	1	0.02674000
Bacteroides_pectinophilus	NA,insufficient	1	0.02424000
Granulicatella_adiacens	NA,insufficient	1	0.01393000
Plasmodium_vivax	NA,insufficient	1	0.06925000
Thermococcus_sibiricus	NA,insufficient	1	0.03911000
Haloarcula_sinaiiensis	NA,insufficient	1	0.00497000
Facklamia_languida	NA,insufficient	1	0.03079000
Ruminococcus_obeum	NA,insufficient	1	0.01224000
Erwinia_pyrifoliae	NA,insufficient	1	0.02574000
Succinimonas_amylolytica	NA,insufficient	1	0.01030000
Selenomonas_sputigena	NA,insufficient	1	0.02097000
Thermodesulfatator_indicus	NA,insufficient	1	0.02872000
Prevotella_nanceiensis	NA,insufficient	1	0.03716000
Niastella_koreensis	NA,insufficient	1	0.02261000
Mycoplasma_parvum	NA,insufficient	1	0.03916000
Nosema_ceranae	NA,insufficient	1	0.04892000
Caldicellulosiruptor_owensensis	NA,insufficient	1	0.06082000
Myceliophthora_thermophila	NA,insufficient	1	0.01119000
Bacillus_toyonensis	NA,insufficient	1	0.12274000
Desulfovibrio_alaskensis	NA,insufficient	1	0.00266000
Desulfurobacterium_thermolithotrophum	NA,insufficient	1	0.03800000
Synechocystis_sp_PCC_6803	NA,insufficient	1	0.01663000
Candidatus_Azobacteroides_pseudotrichonymphae	NA,insufficient	1	0.03672000
Blattabacterium_punctulatus	NA,insufficient	1	0.06108000
Flexithrix_dorotheae	NA,insufficient	1	0.03857000
Bartonella_henselae	NA,insufficient	1	0.03137000
Sulfolobus_tokodaii	NA,insufficient	1	0.05218000
Candidatus_Portiera_aleyrodidarum	NA,insufficient	1	0.05740000
Pyrobaculum_oguniense	NA,insufficient	1	0.00334000
Providencia_stuartii	NA,insufficient	1	0.02552000
Pediococcus_acidilactici	NA,insufficient	1	0.01841000
Haloarcula_argentinensis	NA,insufficient	1	0.00161000
Dictyostelium_discoideum	NA,insufficient	1	0.07962000
gamma_proteobacterium_BDW918	NA,insufficient	1	0.00403000
Lactobacillus_animalis	NA,insufficient	1	0.00949000
Chthoniobacter_flavus	NA,insufficient	1	0.00584000
Thermotoga_naphthophila	NA,insufficient	1	0.03541000
Staphylococcus_pseudintermedius	NA,insufficient	1	0.01351000
Marinomonas_mediterranea	NA,insufficient	1	0.01918000
Bifidobacterium_asteroides	NA,insufficient	1	0.00709000
Alteromonadales_bacterium_TW_7	NA,insufficient	1	0.04179000
Flavobacteriaceae_bacterium_HQM9	NA,insufficient	1	0.04108000
Chlorobium_ferrooxidans	NA,insufficient	1	0.02170000
Planococcus_antarcticus	NA,insufficient	1	0.01733000
Malassezia_globosa	NA,insufficient	1	0.02223000
Thermodesulfobacterium_geofontis	NA,insufficient	1	0.05432000
Nitrosomonas_eutropha	NA,insufficient	1	0.01610000
Aliivibrio_salmonicida	NA,insufficient	1	0.02725000
Enterococcus_columbae	NA,insufficient	1	0.03163000
Streptococcus_lutetiensis	NA,insufficient	1	0.01641000
Catenibacterium_mitsuokai	NA,insufficient	1	0.03723000
Prevotella_saccharolytica	NA,insufficient	1	0.02659000
Simkania_negevensis	NA,insufficient	1	0.03022000
Lactobacillus_acidophilus	NA,insufficient	1	0.03512000
Caldithrix_abyssi	NA,insufficient	1	0.02391000
Flavobacteria_bacterium_MS024_3C	NA,insufficient	1	0.03607000
alpha_proteobacterium_HIMB5	NA,insufficient	1	0.05916000
Nitratifractor_salsuginis	NA,insufficient	1	0.01114000
Enterococcus_haemoperoxidus	NA,insufficient	1	0.03657000
Candidatus_Nitrosoarchaeum_limnia	NA,insufficient	1	0.03507000
Proteus_mirabilis	NA,insufficient	1	0.02553000
Fibrobacter_succinogenes	NA,insufficient	1	0.01307000
Torulaspora_delbrueckii	NA,insufficient	1	0.02645000
secondary_endosymbiont_of_Heteropsylla_cubana	NA,insufficient	1	0.04225000
Candidatus_Liberibacter_asiaticus	NA,insufficient	1	0.02459000
Roseburia_inulinivorans	NA,insufficient	1	0.04077000
Mycoplasma_agalactiae	NA,insufficient	1	0.04280000
Bartonella_washoensis	NA,insufficient	1	0.01745000
Treponema_bryantii	NA,insufficient	1	0.02799000
Desulfurispora_thermophila	NA,insufficient	1	0.00686000
Listeria_grayi	NA,insufficient	1	0.01854000
Rickettsia_heilongjiangensis	NA,insufficient	1	0.03453000
Anaplasma_marginale	NA,insufficient	1	0.01739000
Lachnospiraceae_oral_taxon_107	NA,insufficient	1	0.05218000
Moorella_thermoacetica	NA,insufficient	1	0.02360000
Fusobacterium_gonidiaformans	NA,insufficient	1	0.02417000
Calyptogena_okutanii_thioautotrophic_gill_symbiont	NA,insufficient	1	0.02293000
gamma_proteobacterium_NOR5_3	NA,insufficient	1	0.01330000
Halomonas_boliviensis	NA,insufficient	1	0.00772000
Richelia_intracellularis	NA,insufficient	1	0.03112000
Lactobacillus_equi	NA,insufficient	1	0.01628000
Lactococcus_raffinolactis	NA,insufficient	1	0.02238000
Methanococcoides_burtonii	NA,insufficient	1	0.02341000
Aspergillus_nidulans	NA,insufficient	1	0.02264000
Yersinia_mollaretii	NA,insufficient	1	0.01966000
Clavispora_lusitaniae	NA,insufficient	1	0.02204000
Cronobacter_sakazakii	NA,insufficient	1	0.00761000
Desulfotomaculum_gibsoniae	NA,insufficient	1	0.00597000
Hippea_alviniae	NA,insufficient	1	0.02843000
Lactobacillus_salivarius	NA,insufficient	1	0.04619000
Clostridium_tyrobutyricum	NA,insufficient	1	0.05605000
Coprococcus_comes	NA,insufficient	1	0.03379000
Actinobacillus_minor	NA,insufficient	1	0.01746000
Vulcanisaeta_moutnovskia	NA,insufficient	1	0.03786000
Podospora_anserina	NA,insufficient	1	0.01807000
Mycoplasma_ovipneumoniae	NA,insufficient	1	0.05923000
Pseudoalteromonas_tunicata	NA,insufficient	1	0.02250000
Spirulina_subsalsa	NA,insufficient	1	0.01992000
Mycoplasma_putrefaciens	NA,insufficient	1	0.06730000
Tolumonas_auensis	NA,insufficient	1	0.01294000
Methanosarcina_acetivorans	NA,insufficient	1	0.01718000
Streptococcus_pasteurianus	NA,insufficient	1	0.02675000
Elusimicrobium_minutum	NA,insufficient	1	0.02982000
Lentibacillus_jeotgali	NA,insufficient	1	0.01444000
Weissella_koreensis	NA,insufficient	1	0.03406000
SAR324_cluster_bacterium_SCGC_AAA001_C10	NA,insufficient	1	0.01499000
Clostridium_leptum	NA,insufficient	1	0.00519000
Anaerococcus_prevotii	NA,insufficient	1	0.06919000
Desulfurococcus_mucosus	NA,insufficient	1	0.02796000
Campylobacter_upsaliensis	NA,insufficient	1	0.04201000
Leptospirillum_ferriphilum	NA,insufficient	1	0.00139000
Dialister_micraerophilus	NA,insufficient	1	0.02118000
Thermosediminibacter_oceani	NA,insufficient	1	0.02416000
Ehrlichia_ruminantium	NA,insufficient	1	0.06044000
Actinobacillus_suis	NA,insufficient	1	0.02480000
Enterobacter_mori	NA,insufficient	1	0.02535000
candidate_division_TM7_genomosp_GTL1	NA,insufficient	1	0.01364000
Geobacillus_thermodenitrificans	NA,insufficient	1	0.00513000
Bacteroides_coprosuis	NA,insufficient	1	0.04906000
Candidatus_Ruthia_magnifica	NA,insufficient	1	0.02781000
Oenococcus_oeni	NA,insufficient	1	0.01398000
Moraxella_catarrhalis	NA,insufficient	1	0.02300000
SAR324_cluster_bacterium_SCGC_AB_629_O05	NA,insufficient	1	0.03144000
Echinicola_vietnamensis	NA,insufficient	1	0.01354000
Clostridium_innocuum	NA,insufficient	1	0.04307000
Verrucomicrobia_bacterium_SCGC_AB_629_E09	NA,insufficient	1	0.02489000
SAR324_cluster_bacterium_JCVI_SC_AAA005	NA,insufficient	1	0.02372000
Terriglobus_saanensis	NA,insufficient	1	0.00988000
Prevotella_paludivivens	NA,insufficient	1	0.03458000
Myroides_odoratus	NA,insufficient	1	0.05377000
Alcanivorax_borkumensis	NA,insufficient	1	0.00697000
Borrelia_crocidurae	NA,insufficient	1	0.04767000
Bacteroides_barnesiae	NA,insufficient	1	0.00959000
Teredinibacter_turnerae	NA,insufficient	1	0.00998000
Sulfurihydrogenibium_yellowstonense	NA,insufficient	1	0.02978000
Alistipes_senegalensis	NA,insufficient	1	0.00879000
Bacteroides_pyogenes	NA,insufficient	1	0.01448000
Thermococcus_zilligii	NA,insufficient	1	0.01153000
Wolbachia_endosymbiont_of_Drosophila_melanogaster	NA,insufficient	1	0.07230000
Methylophaga_aminisulfidivorans	NA,insufficient	1	0.02435000
Mycoplasma_mycoides	NA,insufficient	1	0.07929000
Staphylothermus_marinus	NA,insufficient	1	0.03658000
Erwinia_toletana	NA,insufficient	1	0.00692000
Anaerococcus_tetradius	NA,insufficient	1	0.05012000
Sulfolobus_islandicus	NA,insufficient	1	0.03973000
Flavobacterium_columnare	NA,insufficient	1	0.04627000
Desulfobacca_acetoxidans	NA,insufficient	1	0.00657000
Spirochaeta_africana	NA,insufficient	1	0.00227000
Bacillus_pumilus	NA,insufficient	1	0.01913000
Rickettsia_honei	NA,insufficient	1	0.08362000
marine_gamma_proteobacterium_HTCC2080	NA,insufficient	1	0.00341000
Spiroplasma_diminutum	NA,insufficient	1	0.05807000
Paenibacillus_alvei	NA,insufficient	1	0.01979000
Streptococcus_marimammalium	NA,insufficient	1	0.03818000
Arthroderma_benhamiae	NA,insufficient	1	0.04425000
Moraxella_macacae	NA,insufficient	1	0.01207000
Listeria_monocytogenes	NA,insufficient	1	0.05395000
Acinetobacter_ursingii	NA,insufficient	1	0.02102000
Acinetobacter_oleivorans	NA,insufficient	1	0.03171000
Methylovorus_glucosotrophus	NA,insufficient	1	0.03286000
Streptococcus_downei	NA,insufficient	1	0.01255000
Candidatus_Sulcia_muelleri	NA,insufficient	1	0.12295000
Flavobacterium_psychrophilum	NA,insufficient	1	0.03219000
Bartonella_tribocorum	NA,insufficient	1	0.03436000
Fusobacterium_necrophorum	NA,insufficient	1	0.00840000
Shigella_sonnei	NA,insufficient	1	0.03742000
alpha_proteobacterium_HIMB114	NA,insufficient	1	0.05414000
Bacillus_siamensis	NA,insufficient	1	0.00588000
Candidatus_Phytoplasma_australiense	NA,insufficient	1	0.05775000
Aneurinibacillus_aneurinilyticus	NA,insufficient	1	0.00995000
Pediococcus_lolii	NA,insufficient	1	0.03046000
Zymomonas_mobilis	NA,insufficient	1	0.00774000
Salmonella_bongori	NA,insufficient	1	0.01411000
Ruminococcus_albus	NA,insufficient	1	0.01926000
Candidatus_Symbiobacter_mobilis	NA,insufficient	1	0.00882000
Desulfosporosinus_youngiae	NA,insufficient	1	0.02450000
Desulfitobacterium_dichloroeliminans	NA,insufficient	1	0.03047000
Lactobacillus_vaginalis	NA,insufficient	1	0.02153000
Archaeoglobus_fulgidus	NA,insufficient	1	0.02056000
Talaromyces_marneffei	NA,insufficient	1	0.03170000
Bacillus_mojavensis	NA,insufficient	1	0.01232000
gamma_proteobacterium_SCGC_AAA001_B15	NA,insufficient	1	0.03018000
Geobacillus_thermoglucosidasius	NA,insufficient	1	0.01488000
Thermovibrio_ammonificans	NA,insufficient	1	0.02250000
Leptotrichia_wadei	NA,insufficient	1	0.03841000
Mycoplasma_leachii	NA,insufficient	1	0.06760000
Tetrahymena_thermophila	NA,insufficient	1	0.07776000
Fervidicoccus_fontis	NA,insufficient	1	0.02726000
Lachnospiraceae_bacterium_6_1_63FAA	NA,insufficient	1	0.03979000
Corynebacterium_lubricantis	NA,insufficient	1	0.00154000
Acinetobacter_junii	NA,insufficient	1	0.02671000
Pseudomonas_savastanoi	NA,insufficient	1	0.01601000
Peptoniphilus_rhinitidis	NA,insufficient	1	0.03850000
Thalassolituus_oleivorans	NA,insufficient	1	0.01420000
Paenibacillus_popilliae	NA,insufficient	1	0.00468000
Theileria_annulata	NA,insufficient	1	0.04800000
Acinetobacter_bouvetii	NA,insufficient	1	0.01626000
Streptococcus_tigurinus	NA,insufficient	1	0.04763000
Peanut_witches_broom_phytoplasma	NA,insufficient	1	0.06760000
Bacteroides_cellulosilyticus	NA,insufficient	1	0.03324000
Prevotella_baroniae	NA,insufficient	1	0.01637000
SAR324_cluster_bacterium_SCGC_AAA240_J09	NA,insufficient	1	0.04211000
Clostridiaceae_bacterium_JC118	NA,insufficient	1	0.02776000
Enterococcus_mundtii	NA,insufficient	1	0.02976000
Candidatus_Hamiltonella_defensa	NA,insufficient	1	0.02445000
Photorhabdus_temperata	NA,insufficient	1	0.00528000
alpha_proteobacterium_SCGC_AAA027_J10	NA,insufficient	1	0.03058000
Brachyspira_murdochii	NA,insufficient	1	0.05573000
Mycoplasma_canis	NA,insufficient	1	0.06393000
Ruminococcus_champanellensis	NA,insufficient	1	0.01120000
Leucobacter_salsicius	NA,insufficient	1	0.00133000
actinobacterium_SCGC_AAA028_A23	NA,insufficient	1	0.02260000
Bacteroides_finegoldii	NA,insufficient	1	0.02267000
Candidatus_Cloacimonas_acidaminovorans	NA,insufficient	1	0.03642000
Leuconostoc_mesenteroides	NA,insufficient	1	0.02183000
Encephalitozoon_intestinalis	NA,insufficient	1	0.03765000
Acinetobacter_towneri	NA,insufficient	1	0.03137000
Paraprevotella_clara	NA,insufficient	1	0.02737000
Marivirga_tractuosa	NA,insufficient	1	0.05145000
Clostridium_acidurici	NA,insufficient	1	0.04469000
Candidatus_Riesia_pediculicola	NA,insufficient	1	0.04176000
Sporomusa_ovata	NA,insufficient	1	0.03876000
Candidatus_Methylomirabilis_oxyfera	NA,insufficient	1	0.00175000
Desulfovibrio_salexigens	NA,insufficient	1	0.01839000
Clostridium_butyricum	NA,insufficient	1	0.05407000
Prevotella_loescheii	NA,insufficient	1	0.02075000
Leptospira_broomii	NA,insufficient	1	0.01667000
Pseudoalteromonas_agarivorans	NA,insufficient	1	0.02699000
Methanothermococcus_thermolithotrophicus	NA,insufficient	1	0.02779000
Trichophyton_verrucosum	NA,insufficient	1	0.03546000
Thermoanaerobacter_indiensis	NA,insufficient	1	0.03174000
Pseudoalteromonas_ruthenica	NA,insufficient	1	0.00884000
Methanosalsum_zhilinae	NA,insufficient	1	0.04036000
Bacteroides_fluxus	NA,insufficient	1	0.02496000
Streptococcus_thoraltensis	NA,insufficient	1	0.01457000
Enterococcus_moraviensis	NA,insufficient	1	0.04179000
Slackia_heliotrinireducens	NA,insufficient	1	0.00125000
Croceibacter_atlanticus	NA,insufficient	1	0.05331000
Enterococcus_sulfureus	NA,insufficient	1	0.02392000
Methanolobus_tindarius	NA,insufficient	1	0.04245000
actinobacterium_SCGC_AAA024_D14	NA,insufficient	1	0.02761000
Asticcacaulis_benevestitus	NA,insufficient	1	0.00307000
Treponema_pallidum	NA,insufficient	1	0.01699000
Fusarium_graminearum	NA,insufficient	1	0.02563000
Shewanella_frigidimarina	NA,insufficient	1	0.03887000
Gemella_haemolysans	NA,insufficient	1	0.03489000
Desulfobulbus_sp_oral_taxon_041	NA,insufficient	1	0.00652000
Magnetococcus_marinus	NA,insufficient	1	0.01843000
Salsuginibacillus_kocurii	NA,insufficient	1	0.01496000
Streptococcus_salivarius	NA,insufficient	1	0.03976000
Polynucleobacter_necessarius	NA,insufficient	1	0.02350000
Clostridium_bartlettii	NA,insufficient	1	0.04719000
Yersinia_pestis	NA,insufficient	1	0.01551000
Flavobacteriaceae_bacterium_3519_10	NA,insufficient	1	0.01599000
Pantoea_vagans	NA,insufficient	1	0.00439000
Brevibacillus_brevis	NA,insufficient	1	0.02272000
Porphyromonas_gingivalis	NA,insufficient	1	0.01989000
Phascolarctobacterium_succinatutens	NA,insufficient	1	0.03907000
Propionibacterium_acnes	NA,insufficient	1	0.03622000
Caldicellulosiruptor_bescii	NA,insufficient	1	0.04883000
Bacteroides_ovatus	NA,insufficient	1	0.03015000
Blautia_producta	NA,insufficient	1	0.01751000
Edwardsiella_tarda	NA,insufficient	1	0.00591000
Commensalibacter_intestini	NA,insufficient	1	0.03117000
Glaciecola_arctica	NA,insufficient	1	0.02057000
Adlercreutzia_equolifaciens	NA,insufficient	1	0.00137000
Lactobacillus_gasseri	NA,insufficient	1	0.02862000
Prevotella_bryantii	NA,insufficient	1	0.02596000
Crenarchaeota_archaeon_SCGC_AAA471_B05	NA,insufficient	1	0.05733000
Planococcus_donghaensis	NA,insufficient	1	0.04464000
Acinetobacter_parvus	NA,insufficient	1	0.01129000
Kazachstania_africana	NA,insufficient	1	0.04700000
Desulfomicrobium_baculatum	NA,insufficient	1	0.00779000
Scardovia_inopinata	NA,insufficient	1	0.02849000
Vibrio_furnissii	NA,insufficient	1	0.00593000
Escherichia_fergusonii	NA,insufficient	1	0.01820000
Porphyromonas_crevioricanis	NA,insufficient	1	0.01173000
Oscillatoria_formosa	NA,insufficient	1	0.01172000
Eggerthia_catenaformis	NA,insufficient	1	0.06469000
Lentisphaera_araneosa	NA,insufficient	1	0.03935000
Rickettsia_endosymbiont_of_Bemisia_tabaci	NA,insufficient	1	0.03271000
Vitreoscilla_stercoraria	NA,insufficient	1	0.00738000
Luminiphilus_syltensis	NA,insufficient	1	0.00680000
Actinomyces_europaeus	NA,insufficient	1	0.00433000
Chlamydophila_caviae	NA,insufficient	1	0.03580000
Prosthecochloris_aestuarii	NA,insufficient	1	0.00797000
Bacteroides_oleiciplenus	NA,insufficient	1	0.03782000
Cyanobacterium_stanieri	NA,insufficient	1	0.03298000
Aequorivita_sublithincola	NA,insufficient	1	0.04262000
Desulfohalobium_retbaense	NA,insufficient	1	0.00139000
Ruminococcus_callidus	NA,insufficient	1	0.00948000
Aggregatibacter_segnis	NA,insufficient	1	0.02016000
Acinetobacter_pittii_calcoaceticus_nosocomialis	NA,insufficient	1	0.03340000
Helicobacter_macacae	NA,insufficient	1	0.02509000
Porphyromonas_levii	NA,insufficient	1	0.03060000
Ruminococcus_lactaris	NA,insufficient	1	0.01964000
Haemophilus_pittmaniae	NA,insufficient	1	0.01281000
Vibrio_harveyi	NA,insufficient	1	0.00697000
Vibrio_gazogenes	NA,insufficient	1	0.01078000
Lactobacillus_amylolyticus	NA,insufficient	1	0.02059000
Paenibacillus_massiliensis	NA,insufficient	1	0.00692000
Salmonella_enterica	NA,insufficient	1	0.01403000
Methanoplanus_limicola	NA,insufficient	1	0.02489000
Streptococcus_suis	NA,insufficient	1	0.03030000
Bacteroides_plebeius	NA,insufficient	1	0.02940000
Selenomonas_flueggei	NA,insufficient	1	0.01737000
Psychromonas_ingrahamii	NA,insufficient	1	0.02095000
Psychrobacter_arcticus	NA,insufficient	1	0.02103000
Bacteroides_intestinalis	NA,insufficient	1	0.02340000
Pseudoalteromonas_haloplanktis	NA,insufficient	1	0.02187000
Gracilimonas_tropica	NA,insufficient	1	0.01829000
Pseudomonas_umsongensis	NA,insufficient	1	0.01049000
Bacillus_clausii	NA,insufficient	1	0.02338000
Bermanella_marisrubri	NA,insufficient	1	0.02356000
Flavobacteria_bacterium_BAL38	NA,insufficient	1	0.05124000
Acinetobacter_gyllenbergii	NA,insufficient	1	0.03343000
Thermofilum_pendens	NA,insufficient	1	0.00752000
Candidatus_Amoebophilus_asiaticus	NA,insufficient	1	0.04118000
Coccidioides_immitis	NA,insufficient	1	0.04823000
Syntrophobotulus_glycolicus	NA,insufficient	1	0.01980000
Mycoplasma_crocodyli	NA,insufficient	1	0.03465000
Bacillus_licheniformis	NA,insufficient	1	0.01068000
Ehrlichia_canis	NA,insufficient	1	0.04062000
Corynebacterium_pseudodiphtheriticum	NA,insufficient	1	0.00959000
Vibrio_ordalii	NA,insufficient	1	0.01704000
Aliivibrio_fischeri	NA,insufficient	1	0.03133000
Flavobacterium_saliperosum	NA,insufficient	1	0.02575000
Chlamydia_psittaci	NA,insufficient	1	0.02252000
beta_proteobacterium_KB13	NA,insufficient	1	0.03138000
Microbulbifer_agarilyticus	NA,insufficient	1	0.00118000
Streptococcus_cristatus	NA,insufficient	1	0.02653000
Listeria_fleischmannii	NA,insufficient	1	0.01802000
Porphyromonas_gulae	NA,insufficient	1	0.02445000
Pedobacter_arcticus	NA,insufficient	1	0.02677000
Chlorobium_phaeovibrioides	NA,insufficient	1	0.00927000
Candidatus_Baumannia_cicadellinicola	NA,insufficient	1	0.04551000
Streptococcus_intermedius	NA,insufficient	1	0.02762000
Flexibacter_litoralis	NA,insufficient	1	0.05303000
Acinetobacter_tjernbergiae	NA,insufficient	1	0.02417000
Gallionella_capsiferriformans	NA,insufficient	1	0.00658000
Fibrisoma_limi	NA,insufficient	1	0.00357000
Prevotella_marshii	NA,insufficient	1	0.01232000
Haemophilus_ducreyi	NA,insufficient	1	0.00223000
Gracilibacillus_halophilus	NA,insufficient	1	0.01712000
Verrucomicrobia_bacterium_SCGC_AAA300_K03	NA,insufficient	1	0.03071000
Lachnobacterium_bovis	NA,insufficient	1	0.02897000
Mycoplasma_moatsii	NA,insufficient	1	0.05406000
Mesoflavibacter_zeaxanthinifaciens	NA,insufficient	1	0.03435000
Prevotella_nigrescens	NA,insufficient	1	0.01849000
Porphyromonas_cansulci	NA,insufficient	1	0.00896000
Pyrobaculum_neutrophilum	NA,insufficient	1	0.00314000
Mycoplasma_alkalescens	NA,insufficient	1	0.05592000
Lactococcus_garvieae	NA,insufficient	1	0.01947000
Ignicoccus_hospitalis	NA,insufficient	1	0.01004000
Fibrella_aestuarina	NA,insufficient	1	0.00965000
Bartonella_elizabethae	NA,insufficient	1	0.05357000
Sphaerochaeta_globosa	NA,insufficient	1	0.03115000
Lactococcus_lactis	NA,insufficient	1	0.03258000
Vibrio_genomosp_F6	NA,insufficient	1	0.01487000
Campylobacter_concisus	NA,insufficient	1	0.03505000
Thiothrix_flexilis	NA,insufficient	1	0.02987000
Glaciecola_mesophila	NA,insufficient	1	0.03058000
Methylophaga_lonarensis	NA,insufficient	1	0.01140000
Psychromonas_ossibalaenae	NA,insufficient	1	0.01475000
Atopobium_rimae	NA,insufficient	1	0.01757000
Francisella_philomiragia	NA,insufficient	1	0.04896000
Succinivibrionaceae_bacterium_WG_1	NA,insufficient	1	0.02497000
Streptococcus_macedonicus	NA,insufficient	1	0.02531000
Pseudomonas_denitrificans	NA,insufficient	1	0.00183000
Owenweeksia_hongkongensis	NA,insufficient	1	0.04197000
Brucella_inopinata	NA,insufficient	1	0.00970000
Vibrio_albensis	NA,insufficient	1	0.03006000
Parastagonospora_nodorum	NA,insufficient	1	0.00426000
Bacteroides_vulgatus	NA,insufficient	1	0.04038000
Cryptosporidium_muris	NA,insufficient	1	0.08560000
actinobacterium_SCGC_AAA023_D18	NA,insufficient	1	0.03247000
Mycoplasma_orale	NA,insufficient	1	0.07275000
Arcanobacterium_haemolyticum	NA,insufficient	1	0.00460000
Chlamydia_muridarum	NA,insufficient	1	0.02708000
Haloarcula_amylolytica	NA,insufficient	1	0.00160000
Solitalea_canadensis	NA,insufficient	1	0.03637000
Aspergillus_oryzae	NA,insufficient	1	0.02375000
Bacillus_azotoformans	NA,insufficient	1	0.02889000
Leptotrichia_buccalis	NA,insufficient	1	0.05949000
Macrococcus_caseolyticus	NA,insufficient	1	0.03075000
Candidatus_Uzinura_diaspidicola	NA,insufficient	1	0.05331000
Blautia_hydrogenotrophica	NA,insufficient	1	0.01163000
Legionella_anisa	NA,insufficient	1	0.03680000
Cytophaga_aurantiaca	NA,insufficient	1	0.04794000
Haloplasma_contractile	NA,insufficient	1	0.05269000
Geobacter_metallireducens	NA,insufficient	1	0.00927000
Staphylococcus_warneri	NA,insufficient	1	0.04653000
Providencia_burhodogranariea	NA,insufficient	1	0.02587000
Clostridium_papyrosolvens	NA,insufficient	1	0.02954000
Spirochaeta_smaragdinae	NA,insufficient	1	0.02973000
Bacteroides_salyersiae	NA,insufficient	1	0.04621000
Clostridium_bifermentans	NA,insufficient	1	0.03257000
Kangiella_koreensis	NA,insufficient	1	0.02857000
Porphyromonas_bennonis	NA,insufficient	1	0.02952000
Saccharibacillus_kuerlensis	NA,insufficient	1	0.00423000
Weissella_cibaria	NA,insufficient	1	0.00807000
Marinimicrobia_bacterium_SCGC_AAA298_D23	NA,insufficient	1	0.05847000
Prevotella_dentalis	NA,insufficient	1	0.00763000
Clostridium_hathewayi	NA,insufficient	1	0.01453000
Verrucomicrobia_bacterium_SCGC_AAA164_A21	NA,insufficient	1	0.01246000
Lactobacillus_jensenii	NA,insufficient	1	0.03770000
Schizosaccharomyces_japonicus	NA,insufficient	1	0.02751000
Acetivibrio_cellulolyticus	NA,insufficient	1	0.02823000
Photorhabdus_luminescens	NA,insufficient	1	0.01425000
Fervidobacterium_nodosum	NA,insufficient	1	0.03709000
zeta_proteobacterium_SCGC_AB_137_C09	NA,insufficient	1	0.01201000
Diplorickettsia_massiliensis	NA,insufficient	1	0.00776000
Niabella_soli	NA,insufficient	1	0.01590000
Bartonella_rattimassiliensis	NA,insufficient	1	0.04015000
Methanobrevibacter_ruminantium	NA,insufficient	1	0.05354000
Vibrio_shilonii	NA,insufficient	1	0.00946000
Flavobacterium_cauense	NA,insufficient	1	0.03052000
Echinicola_pacifica	NA,insufficient	1	0.02941000
Shewanella_putrefaciens	NA,insufficient	1	0.01214000
Lactobacillus_parabrevis	NA,insufficient	1	0.01764000
Bartonella_vinsonii	NA,insufficient	1	0.02281000
Atopobium_vaginae	NA,insufficient	1	0.02492000
Dethiobacter_alkaliphilus	NA,insufficient	1	0.00487000
candidate_division_TG3_bacterium_ACht1	NA,insufficient	1	0.02286000
Methyloglobulus_morosus	NA,insufficient	1	0.01021000
Enterococcus_dispar	NA,insufficient	1	0.02611000
Desulfonatronospira_thiodismutans	NA,insufficient	1	0.01665000
delta_proteobacterium_NaphS2	NA,insufficient	1	0.01119000
Shewanella_denitrificans	NA,insufficient	1	0.02623000
Chlorobium_limicola	NA,insufficient	1	0.00146000
Porphyromonas_endodontalis	NA,insufficient	1	0.02738000
Plesiomonas_shigelloides	NA,insufficient	1	0.00471000
Lewinella_persica	NA,insufficient	1	0.00235000
Mycoplasma_penetrans	NA,insufficient	1	0.07528000
Clostridium_asparagiforme	NA,insufficient	1	0.01382000
Lactobacillus_ingluviei	NA,insufficient	1	0.00549000
Megamonas_funiformis	NA,insufficient	1	0.01563000
Anoxybacillus_kamchatkensis	NA,insufficient	1	0.01332000
Streptococcus_ictaluri	NA,insufficient	1	0.00968000
Methylacidiphilum_fumariolicum	NA,insufficient	1	0.03401000
Staphylococcus_saprophyticus	NA,insufficient	1	0.04327000
Plasmodium_falciparum	NA,insufficient	1	0.08394000
Crocosphaera_watsonii	NA,insufficient	1	0.02861000
Arthroderma_gypseum	NA,insufficient	1	0.02835000
Pedosphaera_parvula	NA,insufficient	1	0.00357000
Marvinbryantia_formatexigens	NA,insufficient	1	0.00652000
Bartonella_tamiae	NA,insufficient	1	0.01022000
Haloferax_elongans	NA,insufficient	1	0.00146000
Sulfurimonas_gotlandica	NA,insufficient	1	0.05056000
Streptococcus_australis	NA,insufficient	1	0.01908000
Enterobacter_asburiae	NA,insufficient	1	0.00624000
Alishewanella_aestuarii	NA,insufficient	1	0.01469000
Helicobacter_fennelliae	NA,insufficient	1	0.02144000
Acinetobacter_brisouii	NA,insufficient	1	0.02241000
Candidatus_Moranella_endobia	NA,insufficient	1	0.01527000
Lactobacillus_malefermentans	NA,insufficient	1	0.01023000
Riemerella_columbina	NA,insufficient	1	0.01756000
Colwellia_piezophila	NA,insufficient	1	0.03193000
Mycoplasma_gallisepticum	NA,insufficient	1	0.04172000
Endozoicomonas_elysicola	NA,insufficient	1	0.01592000
Leuconostoc_gasicomitatum	NA,insufficient	1	0.03433000
Saccharomyces_cerevisiae	NA,insufficient	1	0.03643000
Oscillatoria_nigro_viridis	NA,insufficient	1	0.01347000
Penicillium_chrysogenum	NA,insufficient	1	0.01585000
Coprococcus_eutactus	NA,insufficient	1	0.05006000
Methanolinea_tarda	NA,insufficient	1	0.01422000
gamma_proteobacterium_HIMB55	NA,insufficient	1	0.00455000
Caldicellulosiruptor_lactoaceticus	NA,insufficient	1	0.03950000
Amphibacillus_jilinensis	NA,insufficient	1	0.03693000
Pelodictyon_phaeoclathratiforme	NA,insufficient	1	0.01141000
Butyrivibrio_proteoclasticus	NA,insufficient	1	0.04649000
Prevotella_disiens	NA,insufficient	1	0.03196000
Thermotoga_neapolitana	NA,insufficient	1	0.02252000
Leuconostoc_kimchii	NA,insufficient	1	0.03040000
Brachyspira_intermedia	NA,insufficient	1	0.06346000
Streptococcus_uberis	NA,insufficient	1	0.03310000
Cycloclasticus_pugetii	NA,insufficient	1	0.02484000
Odoribacter_laneus	NA,insufficient	1	0.03571000
Trichodesmium_erythraeum	NA,insufficient	1	0.03677000
Idiomarina_xiamenensis	NA,insufficient	1	0.01101000
Caldanaerobacter_subterraneus	NA,insufficient	1	0.03188000
Bifidobacterium_adolescentis	NA,insufficient	1	0.00364000
Streptococcus_thermophilus	NA,insufficient	1	0.03472000
Magnaporthe_oryzae	NA,insufficient	1	0.02501000
candidate_division_TM7_single_cell_isolate_TM7b	NA,insufficient	1	0.03590000
candidate_division_TM7_single_cell_isolate_TM7c	NA,insufficient	1	0.01477000
Acetobacter_pasteurianus	NA,insufficient	1	0.01987000
Helicobacter_cetorum	NA,insufficient	1	0.05893000
Propionimicrobium_lymphophilum	NA,insufficient	1	0.00268000
Bacteroides_propionicifaciens	NA,insufficient	1	0.03995000
Leptosphaeria_maculans	NA,insufficient	1	0.02247000
Nitritalea_halalkaliphila	NA,insufficient	1	0.01764000
Kluyveromyces_lactis	NA,insufficient	1	0.03453000
Peptoniphilus_harei	NA,insufficient	1	0.04418000
Sporolactobacillus_inulinus	NA,insufficient	1	0.01712000
Caldalkalibacillus_thermarum	NA,insufficient	1	0.00741000
Bdellovibrio_bacteriovorus	NA,insufficient	1	0.01319000
Nanoarchaeum_equitans	NA,insufficient	1	0.03424000
Campylobacter_jejuni	NA,insufficient	1	0.02711000
Lachnospiraceae_bacterium_2_1_58FAA	NA,insufficient	1	0.02868000
Rhodobacteraceae_bacterium_KLH11	NA,insufficient	1	0.00507000
Rhodobacterales_bacterium_HTCC2255	NA,insufficient	1	0.03724000
Borrelia_afzelii	NA,insufficient	1	0.04579000
Helicobacter_winghamensis	NA,insufficient	1	0.04166000
Lachnospiraceae_bacterium_5_1_57FAA	NA,insufficient	1	0.01543000
Neisseria_lactamica	NA,insufficient	1	0.01199000
Desulfospira_joergensenii	NA,insufficient	1	0.01843000
Mycoplasma_pneumoniae	NA,insufficient	1	0.02642000
Eubacterium_yurii	NA,insufficient	1	0.06154000
Anabaena_variabilis	NA,insufficient	1	0.03655000
Calothrix_parietina	NA,insufficient	1	0.02599000
Cryptococcus_neoformans	NA,insufficient	1	0.03240000
Calditerrivibrio_nitroreducens	NA,insufficient	1	0.02453000
Alishewanella_jeotgali	NA,insufficient	1	0.01337000
Thermus_oshimai	NA,insufficient	1	0.00500000
Methylotenera_versatilis	NA,insufficient	1	0.03298000
Thiorhodococcus_drewsii	NA,insufficient	1	0.00152000
Eubacterium_brachy	NA,insufficient	1	0.03358000
Pseudoalteromonas_flavipulchra	NA,insufficient	1	0.02386000
Vibrio_anguillarum	NA,insufficient	1	0.04161000
Caldicellulosiruptor_saccharolyticus	NA,insufficient	1	0.03359000
Mahella_australiensis	NA,insufficient	1	0.01747000
Enterococcus_cecorum	NA,insufficient	1	0.02036000
Prevotella_maculosa	NA,insufficient	1	0.01238000
Streptococcus_parauberis	NA,insufficient	1	0.02420000
Lachnospiraceae_bacterium_3_1_46FAA	NA,insufficient	1	0.03315000
Naegleria_gruberi	NA,insufficient	1	0.06488000
Shewanella_amazonensis	NA,insufficient	1	0.00937000
Aquimarina_agarilytica	NA,insufficient	1	0.05078000
Ajellomyces_dermatitidis	NA,insufficient	1	0.01827000
Bacteroides_coprocola	NA,insufficient	1	0.05191000
Lactobacillus_suebicus	NA,insufficient	1	0.02489000
Bartonella_quintana	NA,insufficient	1	0.02656000
Geobacillus_caldoxylosilyticus	NA,insufficient	1	0.01056000
Verrucomicrobia_bacterium_SCGC_AAA300_O17	NA,insufficient	1	0.02752000
Subdoligranulum_variabile	NA,insufficient	1	0.00171000
Lactobacillus_sakei	NA,insufficient	1	0.02541000
Corynebacterium_caspium	NA,insufficient	1	0.02024000
Lachnospiraceae_bacterium_1_4_56FAA	NA,insufficient	1	0.01238000
endosymbiont_of_Riftia_pachyptila	NA,insufficient	1	0.01511000
Leptospira_kirschneri	NA,insufficient	1	0.01592000
Desulfotignum_phosphitoxidans	NA,insufficient	1	0.02046000
Dethiosulfovibrio_peptidovorans	NA,insufficient	1	0.01496000
Brucella_pinnipedialis	NA,insufficient	1	0.04028000
Staphylococcus_arlettae	NA,insufficient	1	0.02573000
Mycoplasma_arthritidis	NA,insufficient	1	0.03067000
Candidatus_Blochmannia_vafer	NA,insufficient	1	0.04918000
Mobiluncus_mulieris	NA,insufficient	1	0.00271000
Clostridium_autoethanogenum	NA,insufficient	1	0.04176000
Erysipelotrichaceae_bacterium_2_2_44A	NA,insufficient	1	0.01748000
Oceanimonas_smirnovii	NA,insufficient	1	0.01135000
Weissella_paramesenteroides	NA,insufficient	1	0.03148000
Pseudoalteromonas_undina	NA,insufficient	1	0.02546000
Glaciecola_chathamensis	NA,insufficient	1	0.03034000
Aspergillus_fumigatus	NA,insufficient	1	0.01773000
Bacillus_pseudofirmus	NA,insufficient	1	0.02918000
Paenibacillus_fonticola	NA,insufficient	1	0.01526000
Anaerofustis_stercorihominis	NA,insufficient	1	0.04878000
Atopobium_parvulum	NA,insufficient	1	0.02308000
Capnocytophaga_cynodegmi	NA,insufficient	1	0.04128000
Lactobacillus_saerimneri	NA,insufficient	1	0.02335000
Octadecabacter_arcticus	NA,insufficient	1	0.00691000
actinobacterium_SCGC_AAA278_O22	NA,insufficient	1	0.02051000
Enterococcus_casseliflavus	NA,insufficient	1	0.01303000
Marine_Group_III_euryarchaeote_SCGC_AAA288_E19	NA,insufficient	1	0.02486000
Pseudomonas_brassicacearum	NA,insufficient	1	0.00494000
Gardnerella_vaginalis	NA,insufficient	1	0.02266000
Eubacterium_siraeum	NA,insufficient	1	0.01717000
Fusobacterium_nucleatum	NA,insufficient	1	0.05024000
Methanosphaerula_palustris	NA,insufficient	1	0.00552000
Marinomonas_posidonica	NA,insufficient	1	0.01827000
Sulfolobus_acidocaldarius	NA,insufficient	1	0.03898000
Agarivorans_albus	NA,insufficient	1	0.00582000
Candidatus_Endolissoclinum_faulkneri	NA,insufficient	1	0.01992000
Filifactor_alocis	NA,insufficient	1	0.03950000
Gramella_forsetii	NA,insufficient	1	0.02458000
Eudoraea_adriatica	NA,insufficient	1	0.03553000
Chlamydophila_abortus	NA,insufficient	1	0.07855000
Clostridium_bolteae	NA,insufficient	1	0.02664000
Sutterella_wadsworthensis	NA,insufficient	1	0.00846000
Vibrionales_bacterium_SWAT_3	NA,insufficient	1	0.03309000
Pediococcus_claussenii	NA,insufficient	1	0.02891000
Selenomonas_noxia	NA,insufficient	1	0.01070000
Prevotella_intermedia	NA,insufficient	1	0.00562000
Enhydrobacter_aerosaccus	NA,insufficient	1	0.01057000
Vibrio_brasiliensis	NA,insufficient	1	0.00294000
Thermosphaera_aggregans	NA,insufficient	1	0.02398000
Marinobacter_santoriniensis	NA,insufficient	1	0.00147000
Wolbachia_endosymbiont_of_Diaphorina_citri	NA,insufficient	1	0.07394000
Psychrobacter_aquaticus	NA,insufficient	1	0.01737000
Peptoniphilus_indolicus	NA,insufficient	1	0.05934000
Shewanella_oneidensis	NA,insufficient	1	0.00507000
Microscilla_marina	NA,insufficient	1	0.03035000
Thermoanaerobacterium_saccharolyticum	NA,insufficient	1	0.00934000
Turneriella_parva	NA,insufficient	1	0.01451000
Alishewanella_agri	NA,insufficient	1	0.00954000
Yersinia_intermedia	NA,insufficient	1	0.00450000
marine_gamma_proteobacterium_HTCC2143	NA,insufficient	1	0.03016000
Coprococcus_catus	NA,insufficient	1	0.02262000
marine_gamma_proteobacterium_HTCC2148	NA,insufficient	1	0.02361000
Encephalitozoon_cuniculi	NA,insufficient	1	0.02306000
Mycoplasma_wenyonii	NA,insufficient	1	0.03992000
Methanothermobacter_thermautotrophicus	NA,insufficient	1	0.02353000
Yarrowia_lipolytica	NA,insufficient	1	0.02798000
Thiothrix_disciformis	NA,insufficient	1	0.01102000
Lactobacillus_curvatus	NA,insufficient	1	0.01649000
Acinetobacter_schindleri	NA,insufficient	1	0.01859000
Thermobaculum_terrenum	NA,insufficient	1	0.03303000
Enterococcus_avium	NA,insufficient	1	0.04188000
Desulfovibrio_piezophilus	NA,insufficient	1	0.01020000
Rhodobacteraceae_bacterium_HTCC2150	NA,insufficient	1	0.01083000
Bartonella_birtlesii	NA,insufficient	1	0.01048000
Thiomicrospira_arctica	NA,insufficient	1	0.02101000
Bacillus_marmarensis	NA,insufficient	1	0.02474000
Chloroherpeton_thalassium	NA,insufficient	1	0.01235000
Marine_Group_III_euryarchaeote_SCGC_AAA007_O11	NA,insufficient	1	0.02467000
Lactobacillus_ultunensis	NA,insufficient	1	0.03473000
Enterococcus_malodoratus	NA,insufficient	1	0.01996000
Lawsonia_intracellularis	NA,insufficient	1	0.04853000
Cycloclasticus_zancles	NA,insufficient	1	0.02584000
Thielavia_terrestris	NA,insufficient	1	0.01298000
Aster_yellows_witches_broom_phytoplasma	NA,insufficient	1	0.03270000
Bacillus_alcalophilus	NA,insufficient	1	0.02485000
Clostridium_hylemonae	NA,insufficient	1	0.01574000
Rickettsia_parkeri	NA,insufficient	1	0.07712000
Ruminococcus_torques	NA,insufficient	1	0.10544000
Desulfurivibrio_alkaliphilus	NA,insufficient	1	0.00148000
Mycoplasma_bovigenitalium	NA,insufficient	1	0.06396000
Cyclobacterium_qasimii	NA,insufficient	1	0.03984000
Lactobacillus_murinus	NA,insufficient	1	0.03069000
Geopsychrobacter_electrodiphilus	NA,insufficient	1	0.01059000
Oscillatoria_acuminata	NA,insufficient	1	0.01942000
Streptococcus_gallolyticus	NA,insufficient	1	0.02418000
Lactobacillus_plantarum	NA,insufficient	1	0.01039000
Yersinia_ruckeri	NA,insufficient	1	0.01432000
Brevibacillus_borstelensis	NA,insufficient	1	0.01160000
Cellulophaga_lytica	NA,insufficient	1	0.04094000
Sulfuricurvum_kujiense	NA,insufficient	1	0.02081000
Marinitoga_piezophila	NA,insufficient	1	0.05071000
Leptospira_interrogans	NA,insufficient	1	0.01743000
Rickettsiella_grylli	NA,insufficient	1	0.03876000
Paenibacillus_daejeonensis	NA,insufficient	1	0.00669000
Clostridium_clariflavum	NA,insufficient	1	0.05488000
Flavobacterium_frigoris	NA,insufficient	1	0.04083000
Mycoplasma_columbinum	NA,insufficient	1	0.04451000
Thermotoga_lettingae	NA,insufficient	1	0.03408000
Turicibacter_sanguinis	NA,insufficient	1	0.02965000
SAR324_cluster_bacterium_SCGC_AB_629_J17	NA,insufficient	1	0.02252000
Haemophilus_influenzae	NA,insufficient	1	0.02255000
Pasteurella_multocida	NA,insufficient	1	0.02035000
Enterocytozoon_bieneusi	NA,insufficient	1	0.06198000
Eubacterium_rectale	NA,insufficient	1	0.03347000
Methanosaeta_harundinacea	NA,insufficient	1	0.00632000
Providencia_alcalifaciens	NA,insufficient	1	0.01820000
Prevotella_amnii	NA,insufficient	1	0.05661000
Weissella_ceti	NA,insufficient	1	0.03180000
Brevibacillus_laterosporus	NA,insufficient	1	0.00301000
Desulfurispirillum_indicum	NA,insufficient	1	0.00143000
Aerococcus_urinae	NA,insufficient	1	0.02037000
Renibacterium_salmoninarum	NA,insufficient	1	0.00323000
Staphylococcus_pettenkoferi	NA,insufficient	1	0.02366000
Glaciecola_polaris	NA,insufficient	1	0.01359000
Gilvimarinus_chinensis	NA,insufficient	1	0.01298000
Clostridium_termitidis	NA,insufficient	1	0.03553000
Lactobacillus_reuteri	NA,insufficient	1	0.04013000
Megamonas_rupellensis	NA,insufficient	1	0.02720000
Actinomyces_neuii	NA,insufficient	1	0.01108000
Ustilago_maydis	NA,insufficient	1	0.01470000
Mycoplasma_bovis	NA,insufficient	1	0.05105000
Carboxydothermus_hydrogenoformans	NA,insufficient	1	0.01965000
Veillonella_dispar	NA,insufficient	1	0.04539000
Actinobacillus_capsulatus	NA,insufficient	1	0.01869000
Acetohalobium_arabaticum	NA,insufficient	1	0.03850000
Clostridium_saccharobutylicum	NA,insufficient	1	0.03952000
Corynebacterium_tuberculostearicum	NA,insufficient	1	0.00900000
Candidatus_Microgenomatus_auricola	NA,insufficient	1	0.03091000
Hyperthermus_butylicus	NA,insufficient	1	0.01653000
Candidatus_Liberibacter_americanus	NA,insufficient	1	0.02460000
Treponema_pedis	NA,insufficient	1	0.02968000
Clostridium_tunisiense	NA,insufficient	1	0.03539000
Methanofollis_liminatans	NA,insufficient	1	0.01728000
Acetobacter_aceti	NA,insufficient	1	0.00299000
Borrelia_hermsii	NA,insufficient	1	0.05792000
Acinetobacter_johnsonii	NA,insufficient	1	0.00551000
Holospora_obtusa	NA,insufficient	1	0.03423000
Marine_Group_I_thaumarchaeote_SCGC_AB_629_A13	NA,insufficient	1	0.02973000
Pyrenophora_tritici_repentis	NA,insufficient	1	0.02944000
Peptoniphilus_timonensis	NA,insufficient	1	0.02597000
Pseudoramibacter_alactolyticus	NA,insufficient	1	0.00702000
Weissella_halotolerans	NA,insufficient	1	0.01815000
Kosmotoga_olearia	NA,insufficient	1	0.02610000
Leptospira_yanagawae	NA,insufficient	1	0.02446000
Staphylococcus_xylosus	NA,insufficient	1	0.02785000
Sphingobacterium_paucimobilis	NA,insufficient	1	0.03370000
Desulfuromonas_acetoxidans	NA,insufficient	1	0.00950000
Veillonella_ratti	NA,insufficient	1	0.02073000
Providencia_rustigianii	NA,insufficient	1	0.00773000
Aeropyrum_pernix	NA,insufficient	1	0.01649000
Histophilus_somni	NA,insufficient	1	0.03091000
Hirschia_maritima	NA,insufficient	1	0.02882000
Pyrococcus_abyssi	NA,insufficient	1	0.04015000
Bacillus_pseudomycoides	NA,insufficient	1	0.02167000
Caldilinea_aerophila	NA,insufficient	1	0.00579000
Nitrosococcus_watsonii	NA,insufficient	1	0.02075000
Lachnospiraceae_bacterium_5_1_63FAA	NA,insufficient	1	0.02682000
Ferroplasma_acidarmanus	NA,insufficient	1	0.04417000
Robiginitalea_biformata	NA,insufficient	1	0.01298000
Meyerozyma_guilliermondii	NA,insufficient	1	0.03630000
actinobacterium_SCGC_AAA278_I18	NA,insufficient	1	0.03069000
Methanothermobacter_marburgensis	NA,insufficient	1	0.01589000
Ruminococcus_gnavus	NA,insufficient	1	0.03223000
Chlamydia_pecorum	NA,insufficient	1	0.03416000
Brucella_ovis	NA,insufficient	1	0.04030000
Raphidiopsis_brookii	NA,insufficient	1	0.02858000
Vibrio_rumoiensis	NA,insufficient	1	0.01533000
Lactobacillus_vini	NA,insufficient	1	0.02293000
Candidatus_Glomeribacter_gigasporarum	NA,insufficient	1	0.00936000
Halothermothrix_orenii	NA,insufficient	1	0.03830000
Borrelia_turicatae	NA,insufficient	1	0.07451000
alpha_proteobacterium_SCGC_AAA027_C06	NA,insufficient	1	0.04477000
Naumovozyma_castellii	NA,insufficient	1	0.04806000
Aspergillus_flavus	NA,insufficient	1	0.01974000
Thermoanaerobacter_siderophilus	NA,insufficient	1	0.05803000
Streptococcus_mitis_oralis_pneumoniae	NA,insufficient	1	0.02786000
Bacteroides_helcogenes	NA,insufficient	1	0.02777000
Niabella_aurantiaca	NA,insufficient	1	0.01235000
Butyrivibrio_crossotus	NA,insufficient	1	0.04273000
Caldicellulosiruptor_hydrothermalis	NA,insufficient	1	0.04602000
Synechococcus_elongatus	NA,insufficient	1	0.01335000
Joostella_marina	NA,insufficient	1	0.03439000
Coprothermobacter_proteolyticus	NA,insufficient	1	0.03390000
Alloprevotella_tannerae	NA,insufficient	1	0.00175000
Oribacterium_sp_oral_taxon_078	NA,insufficient	1	0.00276000
Bartonella_alsatica	NA,insufficient	1	0.04107000
Halanaerobium_praevalens	NA,insufficient	1	0.06758000
Microbulbifer_variabilis	NA,insufficient	1	0.01757000
Dorea_longicatena	NA,insufficient	1	0.02353000
Haemophilus_haemolyticus	NA,insufficient	1	0.04052000
Leptotrichia_hofstadii	NA,insufficient	1	0.02662000
Chthonomonas_calidirosea	NA,insufficient	1	0.00113000
Lactobacillus_amylovorus	NA,insufficient	1	0.01586000
Planctomyces_maris	NA,insufficient	1	0.01097000
Vibrio_halioticoli	NA,insufficient	1	0.02146000
Idiomarina_baltica	NA,insufficient	1	0.00278000
Thioalkalivibrio_versutus	NA,insufficient	1	0.00390000
Chlorobium_phaeobacteroides	NA,insufficient	1	0.01894000
Simonsiella_muelleri	NA,insufficient	1	0.00460000
Desulfovibrio_termitidis	NA,insufficient	1	0.04024000
Candidatus_Liberibacter_solanacearum	NA,insufficient	1	0.00655000
Yersinia_frederiksenii	NA,insufficient	1	0.01932000
Clostridium_difficile	NA,insufficient	1	0.06088000
Lactobacillus_pentosus	NA,insufficient	1	0.01484000
Vulcanisaeta_distributa	NA,insufficient	1	0.03019000
Vibrio_azureus	NA,insufficient	1	0.03542000
Succinatimonas_hippei	NA,insufficient	1	0.01640000
Verrucomicrobia_bacterium_SCGC_AAA168_E21	NA,insufficient	1	0.01851000
Arcobacter_nitrofigilis	NA,insufficient	1	0.05127000
Veillonella_atypica	NA,insufficient	1	0.01564000
Actinobacillus_ureae	NA,insufficient	1	0.00434000
Yersinia_kristensenii	NA,insufficient	1	0.02268000
Methylotenera_mobilis	NA,insufficient	1	0.03135000
Belliella_baltica	NA,insufficient	1	0.02980000
Erysipelotrichaceae_bacterium_6_1_45	NA,insufficient	1	0.03560000
Dysgonomonas_gadei	NA,insufficient	1	0.03964000
Halanaerobium_hydrogeniformans	NA,insufficient	1	0.04959000
Haloquadratum_walsbyi	NA,insufficient	1	0.02683000
Moritella_marina	NA,insufficient	1	0.03990000
Haemophilus_parasuis	NA,insufficient	1	0.03175000
Staphylothermus_hellenicus	NA,insufficient	1	0.03019000
Syntrophus_aciditrophicus	NA,insufficient	1	0.02360000
Lactobacillus_hilgardii	NA,insufficient	1	0.01159000
Pyrolobus_fumarii	NA,insufficient	1	0.01304000
Yersinia_pseudotuberculosis	NA,insufficient	1	0.02188000
Neosartorya_fischeri	NA,insufficient	1	0.02038000
Chlamydophila_felis	NA,insufficient	1	0.02981000
Leuconostoc_gelidum	NA,insufficient	1	0.04363000
Sphaerochaeta_coccoides	NA,insufficient	1	0.00525000
Bacillus_subtilis	NA,insufficient	1	0.00400000
Campylobacter_fetus	NA,insufficient	1	0.03234000
Candidatus_Tremblaya_phenacola	NA,insufficient	1	0.05301000
Thermoanaerobacter_ethanolicus	NA,insufficient	1	0.04741000
Acaryochloris_marina	NA,insufficient	1	0.01038000
Johnsonella_ignava	NA,insufficient	1	0.04134000
Abiotrophia_defectiva	NA,insufficient	1	0.02503000
Solobacterium_moorei	NA,insufficient	1	0.03562000
Acinetobacter_tandoii	NA,insufficient	1	0.01223000
Psychroflexus_tropicus	NA,insufficient	1	0.03572000
gamma_proteobacterium_HTCC5015	NA,insufficient	1	0.01237000
actinobacterium_SCGC_AAA023_J06	NA,insufficient	1	0.02144000
Rickettsia_prowazekii	NA,insufficient	1	0.04493000
Flavobacteriales_bacterium_ALC_1	NA,insufficient	1	0.04982000
zeta_proteobacterium_SCGC_AB_137_J06	NA,insufficient	1	0.02502000
Candidatus_Nitrospira_defluvii	NA,insufficient	1	0.00909000
Elizabethkingia_meningoseptica	NA,insufficient	1	0.04016000
Pelosinus_fermentans	NA,insufficient	1	0.02639000
Spiroplasma_syrphidicola	NA,insufficient	1	0.06531000
Prevotella_copri	NA,insufficient	1	0.03710000
Vibrio_tasmaniensis	NA,insufficient	1	0.01445000
Xenorhabdus_bovienii	NA,insufficient	1	0.02667000
Porphyromonas_uenonis	NA,insufficient	1	0.01517000
Erysipelotrichaceae_bacterium_3_1_53	NA,insufficient	1	0.02899000
Haloferax_larsenii	NA,insufficient	1	0.00318000
Lactobacillus_fructivorans	NA,insufficient	1	0.02901000
Aeromonas_aquariorum	NA,insufficient	1	0.02025000
Treponema_denticola	NA,insufficient	1	0.01298000
Lactobacillus_otakiensis	NA,insufficient	1	0.01718000
Psychromonas_hadalis	NA,insufficient	1	0.02820000
Eubacterium_plexicaudatum	NA,insufficient	1	0.01803000
Erwinia_tasmaniensis	NA,insufficient	1	0.01443000
Staphylococcus_vitulinus	NA,insufficient	1	0.02965000
Grimontia_hollisae	NA,insufficient	1	0.01143000
Sulfurospirillum_deleyianum	NA,insufficient	1	0.04741000
Fischerella_thermalis	NA,insufficient	1	0.01000000
Wolbachia_endosymbiont_of_Culex_quinquefasciatus	NA,insufficient	1	0.06370000
Planococcus_halocryophilus	NA,insufficient	1	0.00870000
Herpetosiphon_aurantiacus	NA,insufficient	1	0.01391000
Desulfotomaculum_acetoxidans	NA,insufficient	1	0.02397000
Desulfurococcus_kamchatkensis	NA,insufficient	1	0.01132000
Thermosynechococcus_elongatus	NA,insufficient	1	0.00163000
Glaciecola_lipolytica	NA,insufficient	1	0.02728000
Prevotella_buccae	NA,insufficient	1	0.01591000
Idiomarina_loihiensis	NA,insufficient	1	0.02092000
Leptospira_wolbachii	NA,insufficient	1	0.03312000
Bacillus_coahuilensis	NA,insufficient	1	0.02397000
Desulfitobacterium_metallireducens	NA,insufficient	1	0.03206000
Corynebacterium_crenatum	NA,insufficient	1	0.08425000
Paenibacillus_curdlanolyticus	NA,insufficient	1	0.01682000
Mycoplasma_yeatsii	NA,insufficient	1	0.05332000
Archaeoglobus_veneficus	NA,insufficient	1	0.02564000
Campylobacter_ureolyticus	NA,insufficient	1	0.03537000
Burkholderia_lata	NA,insufficient	1	0.00894000
Photorhabdus_asymbiotica	NA,insufficient	1	0.01266000
Lactobacillus_kefiranofaciens	NA,insufficient	1	0.01230000
Arthrobacter_arilaitensis	NA,insufficient	1	0.00143000
Neorickettsia_risticii	NA,insufficient	1	0.01674000
Streptococcus_porcinus	NA,insufficient	1	0.03524000
Acidaminococcus_intestini	NA,insufficient	1	0.00736000
Porphyromonas_somerae	NA,insufficient	1	0.02461000
Treponema_caldaria	NA,insufficient	1	0.03308000
Bergeyella_zoohelcum	NA,insufficient	1	0.05259000
Pyrobaculum_aerophilum	NA,insufficient	1	0.01525000
Paludibacter_propionicigenes	NA,insufficient	1	0.01919000
Fructobacillus_fructosus	NA,insufficient	1	0.01177000
Leptospira_terpstrae	NA,insufficient	1	0.03156000
Streptococcus_caballi	NA,insufficient	1	0.03779000
Chlamydia_pneumoniae	NA,insufficient	1	0.04830000
Neptuniibacter_caesariensis	NA,insufficient	1	0.01833000
SAR86_cluster_bacterium_SAR86E	NA,insufficient	1	0.02391000
SAR86_cluster_bacterium_SAR86D	NA,insufficient	1	0.04393000
SAR86_cluster_bacterium_SAR86C	NA,insufficient	1	0.02284000
Enterovibrio_calviensis	NA,insufficient	1	0.01217000
Rothia_aeria	NA,insufficient	1	0.00581000
Bacteroides_faecis	NA,insufficient	1	0.03442000
Anaerostipes_hadrus	NA,insufficient	1	0.04267000
Prevotella_buccalis	NA,insufficient	1	0.03517000
Methanocella_conradii	NA,insufficient	1	0.01200000
Desulfovibrio_aespoeensis	NA,insufficient	1	0.00450000
Cytophaga_hutchinsonii	NA,insufficient	1	0.02388000
Corynebacterium_casei	NA,insufficient	1	0.00720000
Bacteroides_thetaiotaomicron	NA,insufficient	1	0.04777000
Varibaculum_cambriense	NA,insufficient	1	0.00444000
Spirosoma_panaciterrae	NA,insufficient	1	0.00784000
Enterorhabdus_caecimuris	NA,insufficient	1	0.00144000
Bartonella_doshiae	NA,insufficient	1	0.04252000
Eremothecium_cymbalariae	NA,insufficient	1	0.03864000
Paenibacillus_barengoltzii	NA,insufficient	1	0.01432000
Myroides_injenensis	NA,insufficient	1	0.05204000
alpha_proteobacterium_SCGC_AAA280_P20	NA,insufficient	1	0.07293000
Desulfovibrio_hydrothermalis	NA,insufficient	1	0.02437000
Acinetobacter_baumannii	NA,insufficient	1	0.04534000
Fervidobacterium_pennivorans	NA,insufficient	1	0.03663000
Vibrio_sinaloensis	NA,insufficient	1	0.02465000
Leptospira_wolffii	NA,insufficient	1	0.02170000
Photobacterium_angustum	NA,insufficient	1	0.03228000
Staphylococcus_simiae	NA,insufficient	1	0.04356000
Debaryomyces_hansenii	NA,insufficient	1	0.04627000
Coconut_tinangaja_viroid	NA,insufficient	1	0.63947000
Halomonas_titanicae	NA,insufficient	1	0.01786000
Ilyobacter_polytropus	NA,insufficient	1	0.05985000
Chlorobaculum_parvum	NA,insufficient	1	0.00407000
Thermodesulfobacterium_thermophilum	NA,insufficient	1	0.02590000
Geobacter_lovleyi	NA,insufficient	1	0.00140000
Streptococcus_macacae	NA,insufficient	1	0.02357000
Pyrococcus_yayanosii	NA,insufficient	1	0.01426000
Enterococcus_raffinosus	NA,insufficient	1	0.03010000
Ehrlichia_chaffeensis	NA,insufficient	1	0.06236000
Bacillus_nealsonii	NA,insufficient	1	0.02892000
zeta_proteobacterium_SCGC_AB_604_O16	NA,insufficient	1	0.01342000
Paenibacillus_polymyxa	NA,insufficient	1	0.03603000
Clostridium_cellulolyticum	NA,insufficient	1	0.05555000
Granulicella_mallensis	NA,insufficient	1	0.00318000
Oligella_ureolytica	NA,insufficient	1	0.02416000
Elizabethkingia_anophelis	NA,insufficient	1	0.04369000
Thermoanaerobacter_mathranii	NA,insufficient	1	0.02049000
Enterobacteriaceae_bacterium_9_2_54FAA	NA,insufficient	1	0.02562000
Actinomyces_coleocanis	NA,insufficient	1	0.01740000
Thermoplasma_volcanium	NA,insufficient	1	0.03922000
Methylophilales_bacterium_HTCC2181	NA,insufficient	1	0.03891000
Thermacetogenium_phaeum	NA,insufficient	1	0.00677000
Ureibacillus_thermosphaericus	NA,insufficient	1	0.04745000
Staphylococcus_delphini	NA,insufficient	1	0.02397000
actinobacterium_SCGC_AAA044_N04	NA,insufficient	1	0.01571000
Lactobacillus_brevis	NA,insufficient	1	0.00445000
Coccidioides_posadasii	NA,insufficient	1	0.02096000
Prevotella_oris	NA,insufficient	1	0.01748000
Dialister_succinatiphilus	NA,insufficient	1	0.01191000
Neisseria_macacae	NA,insufficient	1	0.00267000
Balneola_vulgaris	NA,insufficient	1	0.02590000
Caldisericum_exile	NA,insufficient	1	0.03406000
Acidithiobacillus_ferrooxidans	NA,insufficient	1	0.00341000
Persephonella_marina	NA,insufficient	1	0.05446000
Mesoplasma_florum	NA,insufficient	1	0.05942000
Methanosaeta_concilii	NA,insufficient	1	0.01550000
Vibrio_nigripulchritudo	NA,insufficient	1	0.01273000
Clostridium_sartagoforme	NA,insufficient	1	0.05087000
gamma_proteobacterium_IMCC1989	NA,insufficient	1	0.00625000
Lactobacillus_zeae	NA,insufficient	1	0.01699000
Yersinia_massiliensis	NA,insufficient	1	0.00647000
Dickeya_zeae	NA,insufficient	1	0.01339000
Lactobacillus_sanfranciscensis	NA,insufficient	1	0.02442000
Eubacterium_ramulus	NA,insufficient	1	0.03607000
gamma_proteobacterium_HTCC2207	NA,insufficient	1	0.02678000
Bacteroides_clarus	NA,insufficient	1	0.01518000
Providencia_sneebia	NA,insufficient	1	0.00741000
Eremothecium_gossypii	NA,insufficient	1	0.01516000
Desulfotomaculum_carboxydivorans	NA,insufficient	1	0.02944000
Corynebacterium_resistens	NA,insufficient	1	0.00820000
Ignisphaera_aggregans	NA,insufficient	1	0.03737000
Oribacterium_sinus	NA,insufficient	1	0.01600000
Methanobrevibacter_smithii	NA,insufficient	1	0.05715000
Flexistipes_sinusarabici	NA,insufficient	1	0.03246000
Alloscardovia_omnicolens	NA,insufficient	1	0.01570000
Bartonella_clarridgeiae	NA,insufficient	1	0.02568000
Thalassospira_lucentensis	NA,insufficient	1	0.00458000
Aeromonas_salmonicida	NA,insufficient	1	0.01196000
Catonella_morbi	NA,insufficient	1	0.05188000
Thioalkalimicrobium_aerophilum	NA,insufficient	1	0.02428000
Empedobacter_brevis	NA,insufficient	1	0.05937000
Bacteroides_fragilis	NA,insufficient	1	0.03156000
Pyrobaculum_arsenaticum	NA,insufficient	1	0.01288000
Paenibacillus_terrae	NA,insufficient	1	0.00194000
Paenibacillus_lactis	NA,insufficient	1	0.00305000
Chaetomium_globosum	NA,insufficient	1	0.01371000
Clostridium_tetani	NA,insufficient	1	0.05343000
Sulfolobus_solfataricus	NA,insufficient	1	0.03845000
Candidatus_Photodesmus_katoptron	NA,insufficient	1	0.04516000
Prevotella_melaninogenica	NA,insufficient	1	0.02417000
Streptococcus_pyogenes	NA,insufficient	1	0.04694000
Clostridium_symbiosum	NA,insufficient	1	0.01262000
Bacillus_oceanisediminis	NA,insufficient	1	0.01830000
Sporolactobacillus_laevolacticus	NA,insufficient	1	0.02075000
Listeria_ivanovii	NA,insufficient	1	0.03538000
Lactobacillus_gastricus	NA,insufficient	1	0.02673000
Caldisphaera_lagunensis	NA,insufficient	1	0.04344000
zeta_proteobacterium_SCGC_AB_137_I08	NA,insufficient	1	0.02010000
Methanocaldococcus_jannaschii	NA,insufficient	1	0.06746000
Parabacteroides_goldsteinii	NA,insufficient	1	0.04779000
Vibrio_splendidus	NA,insufficient	1	0.01813000
Clostridium_sporogenes	NA,insufficient	1	0.05527000
Eubacterium_cellulosolvens	NA,insufficient	1	0.02929000
Anaerophaga_thermohalophila	NA,insufficient	1	0.02195000
Vibrio_cholerae	NA,insufficient	1	0.00894000
Sulfurihydrogenibium_azorense	NA,insufficient	1	0.04092000
Helicobacter_suis	NA,insufficient	1	0.04457000
Helicobacter_bilis	NA,insufficient	1	0.03968000
Treponema_succinifaciens	NA,insufficient	1	0.01604000
Vibrio_parahaemolyticus	NA,insufficient	1	0.00180000
Clostridium_ljungdahlii	NA,insufficient	1	0.04777000
Lactobacillus_helveticus	NA,insufficient	1	0.03389000
Staphylococcus_simulans	NA,insufficient	1	0.03827000
Mycoplasma_flocculare	NA,insufficient	1	0.04608000
Candidatus_Prevotella_conceptionensis	NA,insufficient	1	0.01491000
Staphylococcus_pasteuri	NA,insufficient	1	0.03390000
Thermosipho_melanesiensis	NA,insufficient	1	0.05167000
Dictyoglomus_thermophilum	NA,insufficient	1	0.05567000
Bacillus_vallismortis	NA,insufficient	1	0.01994000
Acetonema_longum	NA,insufficient	1	0.00299000
Candidatus_Saccharimonas_aalborgensis	NA,insufficient	1	0.01942000
Pectobacterium_atrosepticum	NA,insufficient	1	0.00173000
Dolosigranulum_pigrum	NA,insufficient	1	0.01979000
Clostridium_ultunense	NA,insufficient	1	0.01292000
Myroides_odoratimimus	NA,insufficient	1	0.05265000
Spiroplasma_melliferum	NA,insufficient	1	0.03514000
Staphylococcus_hominis	NA,insufficient	1	0.04032000
Bacillus_isronensis	NA,insufficient	1	0.04341000
Lactobacillus_farciminis	NA,insufficient	1	0.04275000
Prevotella_salivae	NA,insufficient	1	0.02107000
Glaciecola_agarilytica	NA,insufficient	1	0.02191000
Ornithobacterium_rhinotracheale	NA,insufficient	1	0.02068000
Corynebacterium_propinquum	NA,insufficient	1	0.01725000
Vibrio_ichthyoenteri	NA,insufficient	1	0.02189000
Nodularia_spumigena	NA,insufficient	1	0.01975000
Lachnoanaerobaculum_saburreum	NA,insufficient	1	0.04847000
Oscillibacter_valericigenes	NA,insufficient	1	0.00454000
Aspergillus_niger	NA,insufficient	1	0.02971000
Paenibacillus_dendritiformis	NA,insufficient	1	0.01081000
Butyrivibrio_fibrisolvens	NA,insufficient	1	0.03270000
Streptococcus_ovis	NA,insufficient	1	0.03658000
Thermoanaerobacter_thermohydrosulfuricus	NA,insufficient	1	0.03504000
Phaeodactylum_tricornutum	NA,insufficient	1	0.01972000
Zymophilus_raffinosivorans	NA,insufficient	1	0.03108000
Tropheryma_whipplei	NA,insufficient	1	0.01812000
Streptococcus_agalactiae	NA,insufficient	1	0.03468000
Oceanobacillus_kimchii	NA,insufficient	1	0.01752000
Rothia_dentocariosa	NA,insufficient	1	0.00694000
Spirochaeta_thermophila	NA,insufficient	1	0.00113000
Leptospira_kmetyi	NA,insufficient	1	0.01131000
Lactobacillus_oris	NA,insufficient	1	0.02216000
Candida_dubliniensis	NA,insufficient	1	0.04878000
Facklamia_hominis	NA,insufficient	1	0.01030000
Leptotrichia_goodfellowii	NA,insufficient	1	0.05579000
Fusobacterium_ulcerans	NA,insufficient	1	0.05498000
Acinetobacter_venetianus	NA,insufficient	1	0.01684000
Saprospira_grandis	NA,insufficient	1	0.02692000
Prevotella_timonensis	NA,insufficient	1	0.02005000
Megasphaera_elsdenii	NA,insufficient	1	0.02453000
Mycoplasma_mobile	NA,insufficient	1	0.05731000
Neurospora_crassa	NA,insufficient	1	0.02168000
Eremococcus_coleocola	NA,insufficient	1	0.01738000
Methylovulum_miyakonense	NA,insufficient	1	0.00467000
Acinetobacter_baylyi	NA,insufficient	1	0.02140000
Bacillus_endophyticus	NA,insufficient	1	0.03562000
Clostridium_novyi	NA,insufficient	1	0.07102000
Nitrosomonas_europaea	NA,insufficient	1	0.01075000
Geobacter_uraniireducens	NA,insufficient	1	0.00270000
Candidatus_Phytoplasma_mali	NA,insufficient	1	0.06401000
Bilophila_wadsworthia	NA,insufficient	1	0.00874000
Staphylococcus_massiliensis	NA,insufficient	1	0.03513000
Providencia_rettgeri	NA,insufficient	1	0.02259000
Bizionia_argentinensis	NA,insufficient	1	0.03666000
Lactobacillus_hominis	NA,insufficient	1	0.02865000
Acetobacterium_woodii	NA,insufficient	1	0.03476000
Dysgonomonas_mossii	NA,insufficient	1	0.02646000
Citrobacter_rodentium	NA,insufficient	1	0.01280000
Thermodesulfatator_atlanticus	NA,insufficient	1	0.00639000
Geobacter_daltonii	NA,insufficient	1	0.00673000
Cylindrospermopsis_raciborskii	NA,insufficient	1	0.02931000
Mycoplasma_alligatoris	NA,insufficient	1	0.04792000
Bacillus_smithii	NA,insufficient	1	0.00710000
Helicobacter_canis	NA,insufficient	1	0.03183000
Aerococcus_viridans	NA,insufficient	1	0.03163000
Ignavibacterium_album	NA,insufficient	1	0.03419000
gamma_proteobacterium_HdN1	NA,insufficient	1	0.00936000
Lactobacillus_equicursoris	NA,insufficient	1	0.01276000
Dialister_invisus	NA,insufficient	1	0.01872000
Candidatus_Zinderia_insecticola	NA,insufficient	1	0.16821000
Cetobacterium_somerae	NA,insufficient	1	0.04891000
Nostoc_punctiforme	NA,insufficient	1	0.01680000
Flavobacteriaceae_bacterium_S85	NA,insufficient	1	0.04247000
Alkaliphilus_oremlandii	NA,insufficient	1	0.02082000
Rickettsia_endosymbiont_of_Ixodes_scapularis	NA,insufficient	1	0.02621000
Youngiibacter_fragilis	NA,insufficient	1	0.02565000
Tetrapisispora_blattae	NA,insufficient	1	0.05295000
secondary_endosymbiont_of_Ctenarytaina_eucalypti	NA,insufficient	1	0.00807000
Sulfurimonas_denitrificans	NA,insufficient	1	0.03758000
Tannerella_forsythia	NA,insufficient	1	0.00138000
Dictyostelium_purpureum	NA,insufficient	1	0.05715000
Candidatus_Korarchaeum_cryptofilum	NA,insufficient	1	0.03735000
Lactobacillus_mucosae	NA,insufficient	1	0.00153000
Candidatus_Chloracidobacterium_thermophilum	NA,insufficient	1	0.00443000
Pseudoalteromonas_piscicida	NA,insufficient	1	0.03489000
Coxiella_burnetii	NA,insufficient	1	0.02441000
Fusobacterium_varium	NA,insufficient	1	0.04999000
Veillonella_parvula	NA,insufficient	1	0.03554000
Bacillus_bataviensis	NA,insufficient	1	0.02156000
Plasmodium_chabaudi	NA,insufficient	1	0.02614000
Listeria_innocua	NA,insufficient	1	0.00349000
Desulfotomaculum_nigrificans	NA,insufficient	1	0.03428000
Amphritea_japonica	NA,insufficient	1	0.01033000
Citrobacter_freundii	NA,insufficient	1	0.02269000
Desulfatibacillum_alkenivorans	NA,insufficient	1	0.00109000
Enterococcus_faecium	NA,insufficient	1	0.32052000
Leptospirillum_ferrooxidans	NA,insufficient	1	0.01703000
Bacillus_fordii	NA,insufficient	1	0.00913000
Clostridium_beijerinckii	NA,insufficient	1	0.04577000
Lachancea_thermotolerans	NA,insufficient	1	0.02864000
Hyphomonas_neptunium	NA,insufficient	1	0.00149000
Sphingobacterium_spiritivorum	NA,insufficient	1	0.02922000
Halomonas_lutea	NA,insufficient	1	0.00172000
Colwellia_psychrerythraea	NA,insufficient	1	0.02761000
Methanococcus_voltae	NA,insufficient	1	0.04650000
Erysipelothrix_rhusiopathiae	NA,insufficient	1	0.03271000
Gayadomonas_joobiniege	NA,insufficient	1	0.02260000
Hahella_ganghwensis	NA,insufficient	1	0.01728000
Enterococcus_faecalis	NA,insufficient	1	0.49220000
Saccharibacter_floricola	NA,insufficient	1	0.00937000
Arcobacter_butzleri	NA,insufficient	1	0.06574000
Erysipelotrichaceae_bacterium_21_3	NA,insufficient	1	0.02976000
Acidilobus_saccharovorans	NA,insufficient	1	0.02144000
Verrucomicrobia_bacterium_SCGC_AAA164_O14	NA,insufficient	1	0.02062000
Shewanella_violacea	NA,insufficient	1	0.01289000
Bacillus_selenitireducens	NA,insufficient	1	0.01235000
Paraprevotella_xylaniphila	NA,insufficient	1	0.02291000
Trypanosoma_brucei	NA,insufficient	1	0.02596000
Prevotella_veroralis	NA,insufficient	1	0.04413000
Halothiobacillus_neapolitanus	NA,insufficient	1	0.00406000
Brevibacterium_mcbrellneri	NA,insufficient	1	0.01167000
Alistipes_shahii	NA,insufficient	1	0.00277000
Vagococcus_lutrae	NA,insufficient	1	0.04033000
Pedobacter_heparinus	NA,insufficient	1	0.02690000
Methylacidiphilum_infernorum	NA,insufficient	1	0.01147000
Actinobaculum_urinale	NA,insufficient	1	0.00957000
Halobacteroides_halobius	NA,insufficient	1	0.05566000
zeta_proteobacterium_SCGC_AB_133_C04	NA,insufficient	1	0.02827000
Virgibacillus_halodenitrificans	NA,insufficient	1	0.04002000
Leeia_oryzae	NA,insufficient	1	0.01249000
Planctomyces_limnophilus	NA,insufficient	1	0.01642000
Thermogladius_cellulolyticus	NA,insufficient	1	0.00397000
Metallosphaera_sedula	NA,insufficient	1	0.02261000
Enterococcus_villorum	NA,insufficient	1	0.03518000
Streptococcus_gordonii	NA,insufficient	1	0.03406000
Haloarcula_marismortui	NA,insufficient	1	0.00183000
Anaerococcus_lactolyticus	NA,insufficient	1	0.04084000
Sulfurimonas_autotrophica	NA,insufficient	1	0.03766000
Rickettsia_conorii	NA,insufficient	1	0.01978000
Flavobacterium_branchiophilum	NA,insufficient	1	0.04544000
Vibrio_scophthalmi	NA,insufficient	1	0.01173000
Ureaplasma_urealyticum	NA,insufficient	1	0.07724000
Selenomonas_ruminantium	NA,insufficient	1	0.02140000
Clostridium_saccharoperbutylacetonicum	NA,insufficient	1	0.04590000
Mycoplasma_haemocanis	NA,insufficient	1	0.02987000
Shewanella_halifaxensis	NA,insufficient	1	0.01122000
Encephalitozoon_hellem	NA,insufficient	1	0.03963000
Archaeoglobus_sulfaticallidus	NA,insufficient	1	0.02090000
Lactobacillus_gigeriorum	NA,insufficient	1	0.02481000
Wolbachia_endosymbiont_of_Culex_pipiens_molestus	NA,insufficient	1	0.06224000
Chitinophaga_pinensis	NA,insufficient	1	0.01525000
Firmicutes_bacterium_M10_2	NA,insufficient	1	0.02252000
Bifidobacterium_animalis	NA,insufficient	1	0.00918000
Brevibacillus_agri	NA,insufficient	1	0.01157000
Lactobacillus_johnsonii	NA,insufficient	1	0.01168000
Schizosaccharomyces_pombe	NA,insufficient	1	0.05080000
Microcoleus_vaginatus	NA,insufficient	1	0.01922000
Halomicrobium_mukohataei	NA,insufficient	1	0.00356000
Fusobacterium_mortiferum	NA,insufficient	1	0.04290000
Pseudoalteromonas_citrea	NA,insufficient	1	0.03211000
Capnocytophaga_granulosa	NA,insufficient	1	0.04638000
Leuconostoc_carnosum	NA,insufficient	1	0.01400000
Methylophilus_methylotrophus	NA,insufficient	1	0.00837000
Vibrio_sp_Ex25	NA,insufficient	1	0.02684000
Chroococcidiopsis_thermalis	NA,insufficient	1	0.00613000
Carnobacterium_maltaromaticum	NA,insufficient	1	0.01875000
Fusobacterium_periodonticum	NA,insufficient	1	0.05384000
SAR116_cluster_alpha_proteobacterium_HIMB100	NA,insufficient	1	0.01655000
Anaeromusa_acidaminophila	NA,insufficient	1	0.00528000
Alkaliphilus_metalliredigens	NA,insufficient	1	0.02074000
Candidatus_Odyssella_thessalonicensis	NA,insufficient	1	0.02467000
Coprinopsis_cinerea	NA,insufficient	1	0.03001000
Enterococcus_gilvus	NA,insufficient	1	0.01752000
Paramecium_tetraurelia	NA,insufficient	1	0.05655000
Lactobacillus_florum	NA,insufficient	1	0.01916000
Borrelia_burgdorferi	NA,insufficient	1	0.05752000
Vibrio_campbellii	NA,insufficient	1	0.02619000
Blautia_hansenii	NA,insufficient	1	0.04108000
Pyrobaculum_islandicum	NA,insufficient	1	0.03703000
Akkermansia_muciniphila	NA,insufficient	1	0.00977000
Crenarchaeota_archaeon_SCGC_AAA471_L14	NA,insufficient	1	0.08540000
Thermococcus_onnurineus	NA,insufficient	1	0.00926000
Hippea_maritima	NA,insufficient	1	0.03808000
Pseudomonas_caeni	NA,insufficient	1	0.00507000
Enterococcus_durans	NA,insufficient	1	0.02542000
Facklamia_ignava	NA,insufficient	1	0.01888000
Crenarchaeota_archaeon_SCGC_AAA471_O08	NA,insufficient	1	0.16278000
Thermoanaerobacter_italicus	NA,insufficient	1	0.05811000
Haloarcula_japonica	NA,insufficient	1	0.00422000
Wolinella_succinogenes	NA,insufficient	1	0.02027000
Acidaminococcus_fermentans	NA,insufficient	1	0.01432000
Coprobacter_fastidiosus	NA,insufficient	1	0.02900000
Pseudomonas_psychrophila	NA,insufficient	1	0.00352000
Clostridium_acetobutylicum	NA,insufficient	1	0.05065000
Congregibacter_litoralis	NA,insufficient	1	0.00543000
Mycoplasma_hyorhinis	NA,insufficient	1	0.04967000
Legionella_longbeachae	NA,insufficient	1	0.03293000
Streptococcus_didelphis	NA,insufficient	1	0.04313000
Bartonella_taylorii	NA,insufficient	1	0.02319000
Streptococcus_urinalis	NA,insufficient	1	0.02888000
Bacteriovorax_marinus	NA,insufficient	1	0.04658000
Pelobacter_carbinolicus	NA,insufficient	1	0.01592000
Bacteroides_eggerthii	NA,insufficient	1	0.01927000
Ureaplasma_parvum	NA,insufficient	1	0.06925000
Fluoribacter_dumoffii	NA,insufficient	1	0.03673000
Streptococcus_merionis	NA,insufficient	1	0.02007000
Staphylococcus_epidermidis	NA,insufficient	1	0.03954000
Sulfuricella_denitrificans	NA,insufficient	1	0.00937000
Eubacterium_saphenum	NA,insufficient	1	0.03837000
Wohlfahrtiimonas_chitiniclastica	NA,insufficient	1	0.01849000
Methanocella_arvoryzae	NA,insufficient	1	0.00580000
zeta_proteobacterium_SCGC_AB_604_B04	NA,insufficient	1	0.01059000
Streptococcus_pseudoporcinus	NA,insufficient	1	0.03620000
Shewanella_piezotolerans	NA,insufficient	1	0.02742000
Neisseria_meningitidis	NA,insufficient	1	0.01402000
Syntrophothermus_lipocalidus	NA,insufficient	1	0.01562000
Legionella_pneumophila	NA,insufficient	1	0.04493000
Wolbachia_pipientis	NA,insufficient	1	0.07258000
Candida_albicans	NA,insufficient	1	0.04421000
Listeria_welshimeri	NA,insufficient	1	0.03644000
Mycoplasma_anatis	NA,insufficient	1	0.06813000
Parascardovia_denticolens	NA,insufficient	1	0.00261000
Cryptobacterium_curtum	NA,insufficient	1	0.01515000
Leuconostoc_pseudomesenteroides	NA,insufficient	1	0.01436000
Pectobacterium_wasabiae	NA,insufficient	1	0.02077000
Methanocorpusculum_labreanum	NA,insufficient	1	0.00263000
Desulfovibrio_desulfuricans	NA,insufficient	1	0.00884000
Streptococcus_iniae	NA,insufficient	1	0.02984000
Plasmodium_yoelii	NA,insufficient	1	0.13637000
Bacillus_methanolicus	NA,insufficient	1	0.01877000
Metallosphaera_cuprina	NA,insufficient	1	0.03432000
Vibrio_rotiferianus	NA,insufficient	1	0.00771000
Zunongwangia_profunda	NA,insufficient	1	0.02112000
Methanococcus_maripaludis	NA,insufficient	1	0.04452000
Thermovirga_lienii	NA,insufficient	1	0.03287000
Sporosarcina_newyorkensis	NA,insufficient	1	0.01308000
Thalassiosira_pseudonana	NA,insufficient	1	0.03290000
Legionella_shakespearei	NA,insufficient	1	0.02340000
Thermococcus_kodakarensis	NA,insufficient	1	0.01529000
Streptococcus_infantarius	NA,insufficient	1	0.01578000
Bacillus_halodurans	NA,insufficient	1	0.01886000
Caldivirga_maquilingensis	NA,insufficient	1	0.04659000
Glaciecola_punicea	NA,insufficient	1	0.00733000
Gracilibacillus_lacisalsi	NA,insufficient	1	0.03314000
Prevotella_bergensis	NA,insufficient	1	0.01373000
Leptospira_vanthielii	NA,insufficient	1	0.05024000
Plasmodium_knowlesi	NA,insufficient	1	0.04928000
Parvimonas_micra	NA,insufficient	1	0.02950000
Stanieria_cyanosphaera	NA,insufficient	1	0.02348000
alpha_proteobacterium_SCGC_AAA024_N17	NA,insufficient	1	0.07242000
Moorea_producens	NA,insufficient	1	0.02695000
Clostridium_glycolicum	NA,insufficient	1	0.05342000
Lactobacillus_antri	NA,insufficient	1	0.01307000
Bartonella_bovis	NA,insufficient	1	0.04848000
Klebsiella_variicola	NA,insufficient	1	0.01289000
Helicobacter_felis	NA,insufficient	1	0.02720000
Pseudoalteromonas_arctica	NA,insufficient	1	0.03815000
Actinobacillus_succinogenes	NA,insufficient	1	0.01359000
Enterococcus_hirae	NA,insufficient	1	0.03393000
Streptococcus_massiliensis	NA,insufficient	1	0.01646000
Verrucomicrobiae_bacterium_DG1235	NA,insufficient	1	0.00105000
Rothia_mucilaginosa	NA,insufficient	1	0.00226000
Vibrio_ezurae	NA,insufficient	1	0.03414000
Bacteroides_stercoris	NA,insufficient	1	0.01739000
Lactobacillus_acidipiscis	NA,insufficient	1	0.03097000
Thermococcus_gammatolerans	NA,insufficient	1	0.00685000
Spirosoma_linguale	NA,insufficient	1	0.01698000
alpha_proteobacterium_SCGC_AAA300_J04	NA,insufficient	1	0.04142000
Streptococcus_ratti	NA,insufficient	1	0.01811000
Leuconostoc_fallax	NA,insufficient	1	0.02788000
Mariprofundus_ferrooxydans	NA,insufficient	1	0.00142000
Lactobacillus_fermentum	NA,insufficient	1	0.00143000
SAR406_cluster_bacterium_SCGC_AB_629_J13	NA,insufficient	1	0.06714000
Bartonella_grahamii	NA,insufficient	1	0.01266000
Theileria_parva	NA,insufficient	1	0.04392000
Trichomonas_vaginalis	NA,insufficient	1	0.04794000
Pediococcus_pentosaceus	NA,insufficient	1	0.00869000
Staphylococcus_carnosus	NA,insufficient	1	0.01682000
Pantoea_agglomerans	NA,insufficient	1	0.00756000
Streptococcus_pseudopneumoniae	NA,insufficient	1	0.04013000
Millerozyma_farinosa	NA,insufficient	1	0.03828000
Eubacteriaceae_bacterium_ACC19a	NA,insufficient	1	0.04680000
Enterovibrio_norvegicus	NA,insufficient	1	0.02184000
Weeksella_virosa	NA,insufficient	1	0.02592000
Clostridium_thermocellum	NA,insufficient	1	0.02593000
Naumovozyma_dairenensis	NA,insufficient	1	0.04456000
Mannheimia_haemolytica	NA,insufficient	1	0.01283000
Brachyspira_innocens	NA,insufficient	1	0.05068000
Bacillus_cytotoxicus	NA,insufficient	1	0.02141000
Marinobacter_algicola	NA,insufficient	1	0.00408000
Eubacterium_dolichum	NA,insufficient	1	0.02630000
Marinimicrobia_bacterium_SCGC_AAA160_C11	NA,insufficient	1	0.03516000
Arthroderma_otae	NA,insufficient	1	0.01782000
Saccharophagus_degradans	NA,insufficient	1	0.02007000
Treponema_maltophilum	NA,insufficient	1	0.00264000
Candida_glabrata	NA,insufficient	1	0.04183000
Rhodonellum_psychrophilum	NA,insufficient	1	0.01340000
Staphylococcus_caprae_capitis	NA,insufficient	1	0.03096000
Burkholderiales_bacterium_1_1_47	NA,insufficient	1	0.01665000
Toxoplasma_gondii	NA,insufficient	1	0.03157000
Prevotella_pleuritidis	NA,insufficient	1	0.01417000
Cellulophaga_algicola	NA,insufficient	1	0.03950000
Thermodesulfovibrio_yellowstonii	NA,insufficient	1	0.03744000
Hymenobacter_norwichensis	NA,insufficient	1	0.00146000
Bacteroidetes_bacterium_oral_taxon_272	NA,insufficient	1	0.01113000
Geobacillus_kaustophilus	NA,insufficient	1	0.01001000
Pyrobaculum_calidifontis	NA,insufficient	1	0.01166000
Clostridium_phytofermentans	NA,insufficient	1	0.04434000
Parachlamydia_acanthamoebae	NA,insufficient	1	0.03387000
Leptospira_borgpetersenii	NA,insufficient	1	0.01054000
Dictyoglomus_turgidum	NA,insufficient	1	0.05053000
Escherichia_coli	NA,insufficient	1	5.85541000
Cenarchaeum_symbiosum	NA,insufficient	1	0.02000000
Bartonella_australis	NA,insufficient	1	0.01024000
Anaplasma_phagocytophilum	NA,insufficient	1	0.01783000
Mycoplasma_arginini	NA,insufficient	1	0.06062000
Thermosipho_africanus	NA,insufficient	1	0.04791000
Streptococcus_sobrinus	NA,insufficient	1	0.01675000
Allobaculum_stercoricanis	NA,insufficient	1	0.01952000
Thermanaerovibrio_acidaminovorans	NA,insufficient	1	0.01370000
Lactobacillus_coleohominis	NA,insufficient	1	0.02906000
Erysipelotrichaceae_bacterium_5_2_54FAA	NA,insufficient	1	0.02549000
Mycoplasma_cynos	NA,insufficient	1	0.05424000
Treponema_primitia	NA,insufficient	1	0.01066000
Thermoanaerobacterium_thermosaccharolyticum	NA,insufficient	1	0.02754000
Flavobacterium_johnsoniae	NA,insufficient	1	0.03492000
Catenovulum_agarivorans	NA,insufficient	1	0.02768000
Aspergillus_terreus	NA,insufficient	1	0.02172000
Segetibacter_koreensis	NA,insufficient	1	0.03120000
Orenia_marismortui	NA,insufficient	1	0.06464000
Methanosarcina_barkeri	NA,insufficient	1	0.04144000
Dokdonia_donghaensis	NA,insufficient	1	0.03521000
Wolbachia_endosymbiont_of_Brugia_malayi	NA,insufficient	1	0.04075000
Halanaerobium_saccharolyticum	NA,insufficient	1	0.04656000
Streptococcus_dysgalactiae	NA,insufficient	1	0.03100000
Butyricimonas_synergistica	NA,insufficient	1	0.01296000
Postia_placenta	NA,insufficient	1	0.01953000
Eubacterium_infirmum	NA,insufficient	1	0.03757000
Eubacterium_cylindroides	NA,insufficient	1	0.03145000
Helicobacter_pullorum	NA,insufficient	1	0.03600000
Streptococcus_constellatus	NA,insufficient	1	0.04824000
Prevotella_denticola	NA,insufficient	1	0.00183000
Peptoniphilus_duerdenii	NA,insufficient	1	0.03838000
Sulfurospirillum_barnesii	NA,insufficient	1	0.04012000
Ruminococcus_flavefaciens	NA,insufficient	1	0.00368000
Pasteurella_dagmatis	NA,insufficient	1	0.02735000
Thermotoga_petrophila	NA,insufficient	1	0.03353000
Streptococcus_anginosus	NA,insufficient	1	0.02780000
Centipeda_periodontii	NA,insufficient	1	0.00850000
Oscillatoriales_cyanobacterium_JSC_12	NA,insufficient	1	0.00732000
Photobacterium_profundum	NA,insufficient	1	0.02097000
Lysinibacillus_boronitolerans	NA,insufficient	1	0.03498000
Finegoldia_magna	NA,insufficient	1	0.03091000
Vibrio_owensii	NA,insufficient	1	0.04039000
Lachnospiraceae_bacterium_ICM7	NA,insufficient	1	0.02788000
Bacillus_anthracis	NA,insufficient	1	0.03870000
Jonesia_denitrificans	NA,insufficient	1	0.00390000
Vibrio_alginolyticus	NA,insufficient	1	0.03064000
Lewinella_cohaerens	NA,insufficient	1	0.03055000
Nectria_haematococca	NA,insufficient	1	0.01941000
Peptostreptococcus_stomatis	NA,insufficient	1	0.03597000
Flavobacterium_antarcticum	NA,insufficient	1	0.02863000
Moritella_dasanensis	NA,insufficient	1	0.03346000
Desulfococcus_oleovorans	NA,insufficient	1	0.00804000
Francisella_noatunensis	NA,insufficient	1	0.05514000
Alloiococcus_otitis	NA,insufficient	1	0.02717000
Clostridium_sordellii	NA,insufficient	1	0.05294000
Clostridium_stercorarium	NA,insufficient	1	0.02108000
Mycoplasma_fermentans	NA,insufficient	1	0.05398000
Psychroflexus_gondwanensis	NA,insufficient	1	0.02860000
Candidatus_Nitrosopumilus_salaria	NA,insufficient	1	0.01183000
Leadbetterella_byssophila	NA,insufficient	1	0.03761000
Trypanosoma_cruzi	NA,insufficient	1	0.03160000
Pelotomaculum_thermopropionicum	NA,insufficient	1	0.00605000

## Sheet: KI08_t
# Species	strain_ID	masked_samples
Phascolarctobacterium_succinatutens	NA,insufficient	1	2.22802000
Methanobrevibacter_smithii	NA,insufficient	1	0.33260000
Bacteroides_ovatus	NA,insufficient	1	0.01083000
Escherichia_coli	NA,insufficient	1	0.47075000
Dorea_formicigenerans	NA,insufficient	1	1.06969000
Dorea_longicatena	NA,insufficient	1	0.34449000
Ruminococcus_lactaris	NA,insufficient	1	4.72251000
Parabacteroides_merdae	NA,insufficient	1	2.48996000
Parabacteroides_distasonis	NA,insufficient	1	0.95680000
Bacteroides_cellulosilyticus	NA,insufficient	1	0.36613000
Eubacterium_biforme	NA,insufficient	1	1.01925000
Alistipes_putredinis	NA,insufficient	1	3.10138000
Bacteroides_finegoldii	NA,insufficient	1	0.06083000
Coprococcus_catus	NA,insufficient	1	0.55097000
Bacteroides_xylanisolvens	NA,insufficient	1	0.12963000
Bacteroides_dorei	NA,insufficient	1	4.17494000
Akkermansia_muciniphila	NA,insufficient	1	5.35237000
Bacteroides_fragilis	NA,insufficient	1	18.15988000
Ruminococcus_torques	NA,insufficient	1	0.61060000
Bacteroides_pectinophilus	NA,insufficient	1	3.90618000
Eubacterium_rectale	NA,insufficient	1	1.22020000
Coprococcus_comes	NA,insufficient	1	0.13377000
Eubacterium_hallii	NA,insufficient	1	0.03425000
Faecalibacterium_prausnitzii	NA,insufficient	1	9.22977000
Collinsella_aerofaciens	NA,insufficient	1	0.52003000
Bacteroides_salyersiae	NA,insufficient	1	3.34934000
Bifidobacterium_adolescentis	NA,insufficient	1	0.01441000
Ruminococcus_obeum	NA,insufficient	1	0.45356000
Barnesiella_intestinihominis	NA,insufficient	1	1.78141000
Roseburia_inulinivorans	NA,insufficient	1	0.47284000
Alistipes_shahii	NA,insufficient	1	0.33968000
Sutterella_wadsworthensis	NA,insufficient	1	0.80241000
Bacteroides_vulgatus	NA,insufficient	1	2.87303000
Bacteroides_uniformis	NA,insufficient	1	1.06948000
Streptococcus_mitis_oralis_pneumoniae	NA,insufficient	1	0.01733000
Bacteroides_thetaiotaomicron	NA,insufficient	1	3.20552000
Roseburia_intestinalis	NA,insufficient	1	0.08222000
Bacteroides_stercoris	NA,insufficient	1	0.38524000

## Sheet: KI08
# Species	strain_ID	masked_samples
Bacteroides_fragilis	str-1	NA	16.72176866
Bacteroides_fragilis	str-2	NA	5.33191013
Bacteroides_fragilis	str-3	NA	1.50239165
Bacteroides_fragilis	str-4	NA	7.66909956
Phascolarctobacterium_succinatutens	NA,insufficient	1	1.12306000
Methanobrevibacter_smithii	NA,insufficient	1	0.50483000
Bacteroides_ovatus	NA,insufficient	1	0.18837000
Escherichia_coli	NA,insufficient	1	0.55189000
Dorea_formicigenerans	NA,insufficient	1	1.38386000
Bacteroides_xylanisolvens	NA,insufficient	1	0.16456000
Lachnospiraceae_bacterium_7_1_58FAA	NA,insufficient	1	0.03799000
Dorea_longicatena	NA,insufficient	1	0.86416000
Ruminococcus_lactaris	NA,insufficient	1	5.32738000
Parabacteroides_merdae	NA,insufficient	1	4.20971000
Parabacteroides_distasonis	NA,insufficient	1	0.60451000
Streptococcus_thermophilus	NA,insufficient	1	0.01883000
Eubacterium_biforme	NA,insufficient	1	1.05080000
Ruminococcus_bromii	NA,insufficient	1	0.02861000
Alistipes_putredinis	NA,insufficient	1	3.45369000
Eubacterium_siraeum	NA,insufficient	1	0.11068000
Clostridium_bolteae	NA,insufficient	1	0.01450000
Ruminococcus_sp_5_1_39BFAA	NA,insufficient	1	0.59762000
Coprococcus_catus	NA,insufficient	1	0.86583000
Veillonella_parvula	NA,insufficient	1	0.01908000
Odoribacter_splanchnicus	NA,insufficient	1	1.60349000
Lachnospiraceae_bacterium_5_1_63FAA	NA,insufficient	1	0.03999000
Collinsella_aerofaciens	NA,insufficient	1	0.17396000
Streptococcus_infantis	NA,insufficient	1	0.05667000
Bacteroides_dorei	NA,insufficient	1	4.35887000
Akkermansia_muciniphila	NA,insufficient	1	2.89294000
Eubacterium_rectale	NA,insufficient	1	1.56847000
Bacteroides_pectinophilus	NA,insufficient	1	4.88702000
Ruminococcus_torques	NA,insufficient	1	1.76739000
Coprococcus_comes	NA,insufficient	1	0.32725000
Lachnospiraceae_bacterium_3_1_46FAA	NA,insufficient	1	0.02385000
Ruminococcus_flavefaciens	NA,insufficient	1	0.01577000
Bacteroides_massiliensis	NA,insufficient	1	0.06164000
Alistipes_finegoldii	NA,insufficient	1	0.17455000
Eubacterium_hallii	NA,insufficient	1	0.27874000
Rothia_mucilaginosa	NA,insufficient	1	0.01442000
Faecalibacterium_prausnitzii	NA,insufficient	1	3.95904000
Prevotella_copri	NA,insufficient	1	0.00300000
Bacteroides_finegoldii	NA,insufficient	1	0.30208000
Bacteroides_salyersiae	NA,insufficient	1	6.40542000
Bifidobacterium_adolescentis	NA,insufficient	1	0.03555000
Streptococcus_salivarius	NA,insufficient	1	0.00170000
Ruminococcus_obeum	NA,insufficient	1	0.50924000
Alistipes_onderdonkii	NA,insufficient	1	0.06544000
Bacteroides_stercoris	NA,insufficient	1	0.85090000
Lactococcus_lactis	NA,insufficient	1	0.16184000
Coprobacter_fastidiosus	NA,insufficient	1	0.13677000
Roseburia_inulinivorans	NA,insufficient	1	0.87110000
Alistipes_shahii	NA,insufficient	1	0.38422000
Clostridium_citroniae	NA,insufficient	1	0.01571000
Barnesiella_intestinihominis	NA,insufficient	1	2.81583000
Eubacterium_eligens	NA,insufficient	1	0.05356000
Bacteroides_cellulosilyticus	NA,insufficient	1	1.18458000
Bacteroides_vulgatus	NA,insufficient	1	1.55346000
Bacteroides_coprophilus	NA,insufficient	1	0.00687000
Eubacterium_ramulus	NA,insufficient	1	0.04440000
Sutterella_wadsworthensis	NA,insufficient	1	0.52021000
Bacteroides_uniformis	NA,insufficient	1	1.27330000
Veillonella_atypica	NA,insufficient	1	0.00847000
Streptococcus_mitis_oralis_pneumoniae	NA,insufficient	1	0.03332000
Bacteroides_eggerthii	NA,insufficient	1	0.02282000
Roseburia_hominis	NA,insufficient	1	0.10482000
Haemophilus_parainfluenzae	NA,insufficient	1	0.11386000
Bacteroides_thetaiotaomicron	NA,insufficient	1	2.89635000
Bacteroidales_bacterium_ph8	NA,insufficient	1	0.00422000
Roseburia_intestinalis	NA,insufficient	1	0.39699000
Alistipes_senegalensis	NA,insufficient	1	0.00738000
Anaerostipes_hadrus	NA,insufficient	1	0.00971000

## Sheet: KI10_t
# Species	strain_ID	masked_samples
Akkermansia_muciniphila	str-1	NA	24.75143602
Akkermansia_muciniphila	str-2	NA	8.91619398
Clostridium_asparagiforme	NA,insufficient	1	0.00773000
Parabacteroides_merdae	NA,insufficient	1	3.15896000
Dorea_formicigenerans	NA,insufficient	1	0.66803000
Holdemania_filiformis	NA,insufficient	1	0.09285000
Dorea_longicatena	NA,insufficient	1	0.10207000
Ruminococcus_lactaris	NA,insufficient	1	10.84822000
Bacteroides_ovatus	NA,insufficient	1	0.41144000
Parabacteroides_distasonis	NA,insufficient	1	1.33789000
Bacteroides_dorei	NA,insufficient	1	8.66499000
Bacteroides_fragilis	NA,insufficient	1	1.67034000
Ruminococcus_torques	NA,insufficient	1	6.31055000
Coprococcus_comes	NA,insufficient	1	0.26436000
Eubacterium_hallii	NA,insufficient	1	0.00702000
Faecalibacterium_prausnitzii	NA,insufficient	1	4.61911000
Pseudoflavonifractor_capillosus	NA,insufficient	1	0.00937000
Burkholderiales_bacterium_1_1_47	NA,insufficient	1	0.01846000
Ruminococcus_obeum	NA,insufficient	1	0.09469000
Alistipes_onderdonkii	NA,insufficient	1	0.18967000
Barnesiella_intestinihominis	NA,insufficient	1	8.68400000
Roseburia_inulinivorans	NA,insufficient	1	0.33643000
Ruminococcus_bromii	NA,insufficient	1	0.24356000
Clostridium_bolteae	NA,insufficient	1	0.04048000
Clostridium_hathewayi	NA,insufficient	1	0.01557000
Clostridium_symbiosum	NA,insufficient	1	0.84295000
Clostridiales_bacterium_1_7_47FAA	NA,insufficient	1	0.14023000
Bacteroides_eggerthii	NA,insufficient	1	1.97624000
Bacteroides_thetaiotaomicron	NA,insufficient	1	2.51400000
Roseburia_intestinalis	NA,insufficient	1	0.20334000

## Sheet: KI10
# Species	strain_ID	masked_samples
Barnesiella_intestinihominis	str-1	NA	5.57447944
Barnesiella_intestinihominis	str-2	NA	2.27926056
Bacteroides_dorei	str-1	NA	10.41891866
Bacteroides_dorei	str-2	NA	1.52688134
Akkermansia_muciniphila	str-1	NA	8.57038985
Akkermansia_muciniphila	str-2	NA	2.90813015
Bacteroides_fragilis	str-1	NA	4.69964246
Bacteroides_fragilis	str-2	NA	1.95694929
Bacteroides_fragilis	str-3	NA	3.60460714
Bacteroides_fragilis	str-4	NA	8.23885197
Bacteroides_fragilis	str-5	NA	0.44283870
Bacteroides_fragilis	str-6	NA	6.28936044
Ruminococcus_lactaris	str-1	NA	7.11697128
Ruminococcus_lactaris	str-2	NA	3.52236872
Ruminococcus_torques	str-1	NA	1.28073143
Ruminococcus_torques	str-2	NA	1.03266896
Ruminococcus_torques	str-3	NA	0.58577324
Ruminococcus_torques	str-4	NA	5.87265500
Ruminococcus_torques	str-5	NA	3.07685138
Clostridium_asparagiforme	NA,insufficient	1	0.04041000
Methanobrevibacter_smithii	NA,insufficient	1	0.00305000
Parabacteroides_merdae	NA,insufficient	1	3.23068000
Bacteroides_caccae	NA,insufficient	1	0.00538000
Bilophila_wadsworthia	NA,insufficient	1	0.01154000
Dorea_formicigenerans	NA,insufficient	1	0.81133000
Holdemania_filiformis	NA,insufficient	1	0.14080000
Lachnospiraceae_bacterium_7_1_58FAA	NA,insufficient	1	0.00623000
Dorea_longicatena	NA,insufficient	1	0.16243000
Roseburia_hominis	NA,insufficient	1	0.03649000
Bacteroides_ovatus	NA,insufficient	1	0.65110000
Parabacteroides_distasonis	NA,insufficient	1	1.92362000
Alistipes_putredinis	NA,insufficient	1	0.01517000
Odoribacter_splanchnicus	NA,insufficient	1	0.81524000
Clostridiaceae_bacterium_JC118	NA,insufficient	1	0.08099000
Ruminococcus_sp_5_1_39BFAA	NA,insufficient	1	1.00933000
Lachnospiraceae_bacterium_1_4_56FAA	NA,insufficient	1	0.00725000
Lachnospiraceae_bacterium_8_1_57FAA	NA,insufficient	1	0.04950000
Lachnospiraceae_bacterium_5_1_63FAA	NA,insufficient	1	0.07613000
Eubacterium_rectale	NA,insufficient	1	0.04693000
Lachnospiraceae_bacterium_3_1_57FAA_CT1	NA,insufficient	1	0.00846000
Clostridium_citroniae	NA,insufficient	1	0.04778000
Bacteroides_vulgatus	NA,insufficient	1	0.05301000
Coprococcus_comes	NA,insufficient	1	0.35713000
Bacteroidales_bacterium_ph8	NA,insufficient	1	0.00237000
Bacteroides_massiliensis	NA,insufficient	1	0.01351000
Alistipes_finegoldii	NA,insufficient	1	0.00081000
Eubacterium_hallii	NA,insufficient	1	0.12354000
Parasutterella_excrementihominis	NA,insufficient	1	0.04725000
Faecalibacterium_prausnitzii	NA,insufficient	1	1.59976000
Prevotella_copri	NA,insufficient	1	0.00148000
Collinsella_aerofaciens	NA,insufficient	1	0.01873000
Pseudoflavonifractor_capillosus	NA,insufficient	1	0.01852000
Burkholderiales_bacterium_1_1_47	NA,insufficient	1	0.03455000
Eggerthella_lenta	NA,insufficient	1	0.00065000
Ruminococcus_obeum	NA,insufficient	1	0.13670000
Alistipes_onderdonkii	NA,insufficient	1	0.07563000
Coprobacter_fastidiosus	NA,insufficient	1	0.00134000
Roseburia_inulinivorans	NA,insufficient	1	0.44242000
Dialister_invisus	NA,insufficient	1	0.00045000
Erysipelotrichaceae_bacterium_2_2_44A	NA,insufficient	1	0.00640000
Ruminococcus_bromii	NA,insufficient	1	0.27904000
Clostridium_bolteae	NA,insufficient	1	0.09949000
Bacteroides_cellulosilyticus	NA,insufficient	1	0.00152000
Clostridium_hathewayi	NA,insufficient	1	0.02994000
Eubacterium_eligens	NA,insufficient	1	0.09120000
Clostridium_symbiosum	NA,insufficient	1	0.70513000
Bacteroides_coprophilus	NA,insufficient	1	0.00178000
Blautia_producta	NA,insufficient	1	0.01267000
Clostridiales_bacterium_1_7_47FAA	NA,insufficient	1	0.15993000
Bacteroides_uniformis	NA,insufficient	1	0.05771000
Bacteroides_eggerthii	NA,insufficient	1	2.22617000
Haemophilus_parainfluenzae	NA,insufficient	1	0.00106000
Lachnospiraceae_bacterium_1_1_57FAA	NA,insufficient	1	0.01879000
Bacteroides_thetaiotaomicron	NA,insufficient	1	3.19296000
Roseburia_intestinalis	NA,insufficient	1	0.29206000
Ruminococcus_callidus	NA,insufficient	1	0.00753000
Anaerostipes_hadrus	NA,insufficient	1	0.00951000

## Sheet: KI11_t
# Species	strain_ID	masked_samples
Escherichia_coli	str-1	NA	19.45416736
Escherichia_coli	str-2	NA	5.79959264
Ruminococcus_gnavus	str-1	NA	17.91799632
Ruminococcus_gnavus	str-2	NA	1.51934368
Solitalea_canadensis	NA,insufficient	1	0.00315000
Corynebacterium_diphtheriae	NA,insufficient	1	0.00593000
Aspergillus_oryzae	NA,insufficient	1	0.00995000
Gordonibacter_pamelaeae	NA,insufficient	1	0.00921000
Ktedonobacter_racemifer	NA,insufficient	1	0.00280000
Stenotrophomonas_maltophilia	NA,insufficient	1	0.00289000
Methylomonas_methanica	NA,insufficient	1	0.00257000
Methanospirillum_hungatei	NA,insufficient	1	0.00810000
Leptospira_kmetyi	NA,insufficient	1	0.00110000
Vibrio_proteolyticus	NA,insufficient	1	0.00279000
Prevotella_multisaccharivorax	NA,insufficient	1	0.00317000
Bartonella_doshiae	NA,insufficient	1	0.00631000
Desulfovibrio_fructosivorans	NA,insufficient	1	0.00102000
Mycobacterium_kansasii	NA,insufficient	1	0.00139000
Polaribacter_franzmannii	NA,insufficient	1	0.00208000
Paenibacillus_barengoltzii	NA,insufficient	1	0.00783000
Shewanella_woodyi	NA,insufficient	1	0.00256000
Desulfococcus_multivorans	NA,insufficient	1	0.00602000
Corynebacterium_glutamicum	NA,insufficient	1	0.00177000
Myroides_injenensis	NA,insufficient	1	0.00256000
alpha_proteobacterium_SCGC_AAA280_P20	NA,insufficient	1	0.00452000
Desulfovibrio_hydrothermalis	NA,insufficient	1	0.00379000
Bavariicoccus_seileri	NA,insufficient	1	0.00249000
Vibrio_mimicus	NA,insufficient	1	0.00190000
Sporomusa_ovata	NA,insufficient	1	0.00470000
Blautia_hydrogenotrophica	NA,insufficient	1	0.01936000
Legionella_anisa	NA,insufficient	1	0.00482000
Cytophaga_aurantiaca	NA,insufficient	1	0.00605000
Methanomethylovorans_hollandica	NA,insufficient	1	0.00176000
Taylorella_asinigenitalis	NA,insufficient	1	0.00368000
Bifidobacterium_longum	NA,insufficient	1	0.02430000
Leptospira_wolffii	NA,insufficient	1	0.00637000
Gallibacterium_anatis	NA,insufficient	1	0.00891000
Photobacterium_angustum	NA,insufficient	1	0.00525000
Anoxybacillus_kamchatkensis	NA,insufficient	1	0.00129000
Endozoicomonas_elysicola	NA,insufficient	1	0.00434000
Leishmania_braziliensis	NA,insufficient	1	0.00365000
Bacillus_oceanisediminis	NA,insufficient	1	0.00110000
Pseudomonas_alcaligenes	NA,insufficient	1	0.01245000
Providencia_burhodogranariea	NA,insufficient	1	0.00614000
Clostridium_papyrosolvens	NA,insufficient	1	0.00079000
Spirochaeta_smaragdinae	NA,insufficient	1	0.00236000
Candidatus_Nitrososphaera_gargensis	NA,insufficient	1	0.00114000
Halomonas_titanicae	NA,insufficient	1	0.00659000
Ilyobacter_polytropus	NA,insufficient	1	0.00279000
Kangiella_koreensis	NA,insufficient	1	0.00461000
Porphyromonas_bennonis	NA,insufficient	1	0.00151000
Thermodesulfobacterium_thermophilum	NA,insufficient	1	0.00532000
Geobacter_lovleyi	NA,insufficient	1	0.00415000
Streptococcus_macacae	NA,insufficient	1	0.00373000
Weissella_cibaria	NA,insufficient	1	0.00453000
Talaromyces_marneffei	NA,insufficient	1	0.00829000
Haliscomenobacter_hydrossis	NA,insufficient	1	0.00365000
Sphingobium_indicum	NA,insufficient	1	0.00606000
Borrelia_miyamotoi	NA,insufficient	1	0.00095000
Prevotella_dentalis	NA,insufficient	1	0.00562000
Clostridium_hathewayi	NA,insufficient	1	0.19588000
Pyrenophora_tritici_repentis	NA,insufficient	1	0.00064000
Ehrlichia_chaffeensis	NA,insufficient	1	0.00160000
Psychroflexus_torquis	NA,insufficient	1	0.00098000
Mitsuokella_multacida	NA,insufficient	1	0.00337000
Ochrobactrum_intermedium	NA,insufficient	1	0.00339000
Lactobacillus_jensenii	NA,insufficient	1	0.00295000
Pseudomonas_syringae_group_genomosp_3	NA,insufficient	1	0.00347000
Rhodococcus_qingshengii	NA,insufficient	1	0.00394000
Abiotrophia_defectiva	NA,insufficient	1	0.00480000
Eubacterium_ventriosum	NA,insufficient	1	0.00378000
Corynebacterium_urealyticum	NA,insufficient	1	0.00512000
Schizosaccharomyces_japonicus	NA,insufficient	1	0.01438000
Acetivibrio_cellulolyticus	NA,insufficient	1	0.00915000
Methanopyrus_kandleri	NA,insufficient	1	0.00320000
Haloarcula_hispanica	NA,insufficient	1	0.00269000
Lactobacillus_rossiae	NA,insufficient	1	0.00083000
Bacteriovorax_marinus	NA,insufficient	1	0.00869000
Leishmania_mexicana	NA,insufficient	1	0.00617000
Mycoplasma_conjunctivae	NA,insufficient	1	0.00266000
Cryptosporidium_parvum	NA,insufficient	1	0.00805000
zeta_proteobacterium_SCGC_AB_137_C09	NA,insufficient	1	0.00799000
Lachnospiraceae_bacterium_9_1_43BFAA	NA,insufficient	1	0.00256000
Debaryomyces_hansenii	NA,insufficient	1	0.01046000
Desulfobacula_toluolica	NA,insufficient	1	0.00782000
Algicola_sagamiensis	NA,insufficient	1	0.01298000
Oligella_ureolytica	NA,insufficient	1	0.00434000
Niabella_soli	NA,insufficient	1	0.00712000
Thermoanaerobacter_mathranii	NA,insufficient	1	0.00332000
Anaerostipes_caccae	NA,insufficient	1	0.00353000
Gillisia_limnaea	NA,insufficient	1	0.00414000
Actinomyces_coleocanis	NA,insufficient	1	0.00634000
Candida_glabrata	NA,insufficient	1	0.00823000
Thermoplasma_volcanium	NA,insufficient	1	0.00386000
Pasteurella_multocida	NA,insufficient	1	0.00342000
Microbulbifer_agarilyticus	NA,insufficient	1	0.00076000
Thermacetogenium_phaeum	NA,insufficient	1	0.00433000
Schizophyllum_commune	NA,insufficient	1	0.00665000
actinobacterium_SCGC_AAA044_N04	NA,insufficient	1	0.00559000
Lodderomyces_elongisporus	NA,insufficient	1	0.00383000
Methanobrevibacter_ruminantium	NA,insufficient	1	0.00075000
Alicyclobacillus_pohliae	NA,insufficient	1	0.00222000
Rhodonellum_psychrophilum	NA,insufficient	1	0.00356000
Clostridiales_genomosp_BVAB3	NA,insufficient	1	0.00984000
Flavobacterium_cauense	NA,insufficient	1	0.00115000
Lachnospiraceae_bacterium_8_1_57FAA	NA,insufficient	1	0.03905000
Methanolobus_psychrophilus	NA,insufficient	1	0.01040000
Leptospira_yanagawae	NA,insufficient	1	0.00428000
Spiroplasma_chrysopicola	NA,insufficient	1	0.00545000
Brevibacillus_panacihumi	NA,insufficient	1	0.00263000
Dialister_succinatiphilus	NA,insufficient	1	0.00609000
Flavonifractor_plautii	NA,insufficient	1	0.03330000
Francisella_tularensis	NA,insufficient	1	0.00525000
Coprothermobacter_platensis	NA,insufficient	1	0.00237000
Giardia_intestinalis	NA,insufficient	1	0.00367000
Caldisericum_exile	NA,insufficient	1	0.00290000
Lactobacillus_parabrevis	NA,insufficient	1	0.00603000
Sulfuricurvum_kujiense	NA,insufficient	1	0.01179000
Nitrospina_gracilis	NA,insufficient	1	0.00490000
Pantoea_vagans	NA,insufficient	1	0.00403000
Desulfosporosinus_youngiae	NA,insufficient	1	0.00681000
Pseudoalteromonas_rubra	NA,insufficient	1	0.00626000
Pseudomonas_fragi	NA,insufficient	1	0.03796000
Sclerotinia_sclerotiorum	NA,insufficient	1	0.00828000
Vibrio_vulnificus	NA,insufficient	1	0.00252000
Kangiella_aquimarina	NA,insufficient	1	0.00550000
Vibrio_nigripulchritudo	NA,insufficient	1	0.00096000
Nitrosopumilus_maritimus	NA,insufficient	1	0.00188000
Clostridium_sartagoforme	NA,insufficient	1	0.00432000
Desulfomonile_tiedjei	NA,insufficient	1	0.01025000
Candidatus_Cloacimonas_acidaminovorans	NA,insufficient	1	0.00305000
candidate_division_TG3_bacterium_ACht1	NA,insufficient	1	0.00552000
Cecembia_lonarensis	NA,insufficient	1	0.00380000
Waddlia_chondrophila	NA,insufficient	1	0.00687000
Enterococcus_dispar	NA,insufficient	1	0.00224000
Mobiluncus_mulieris	NA,insufficient	1	0.00442000
Lactobacillus_zeae	NA,insufficient	1	0.00373000
Methylobacillus_flagellatus	NA,insufficient	1	0.00203000
Yersinia_massiliensis	NA,insufficient	1	0.00325000
Gracilimonas_tropica	NA,insufficient	1	0.00962000
Pyrobaculum_aerophilum	NA,insufficient	1	0.00664000
Eubacterium_ramulus	NA,insufficient	1	0.01628000
Clostridiales_bacterium_1_7_47FAA	NA,insufficient	1	0.03995000
Megasphaera_genomosp_type_1	NA,insufficient	1	0.00303000
Eubacterium_limosum	NA,insufficient	1	0.00101000
Fusarium_graminearum	NA,insufficient	1	0.00867000
Chlorobium_limicola	NA,insufficient	1	0.00182000
Sphingomonas_wittichii	NA,insufficient	1	0.00327000
Flavobacteria_bacterium_MS024_2A	NA,insufficient	1	0.00279000
Porphyromonas_endodontalis	NA,insufficient	1	0.00617000
Thermosinus_carboxydivorans	NA,insufficient	1	0.00101000
Providencia_sneebia	NA,insufficient	1	0.00098000
Labrenzia_alexandrii	NA,insufficient	1	0.00422000
Brucella_ovis	NA,insufficient	1	0.01254000
Eremothecium_gossypii	NA,insufficient	1	0.00945000
Rhizobium_freirei	NA,insufficient	1	0.00375000
Lewinella_persica	NA,insufficient	1	0.00278000
Enterococcus_pallens	NA,insufficient	1	0.00097000
Sandarakinorhabdus_limnophila	NA,insufficient	1	0.00341000
Ignisphaera_aggregans	NA,insufficient	1	0.00481000
Gluconobacter_frateurii	NA,insufficient	1	0.00103000
Clostridium_asparagiforme	NA,insufficient	1	0.03274000
Lactobacillus_ingluviei	NA,insufficient	1	0.00965000
Methanobrevibacter_smithii	NA,insufficient	1	0.00637000
Winogradskyella_psychrotolerans	NA,insufficient	1	0.00575000
Butyrivibrio_proteoclasticus	NA,insufficient	1	0.00283000
Alloscardovia_omnicolens	NA,insufficient	1	0.00863000
Acidithiobacillus_ferrivorans	NA,insufficient	1	0.00204000
Campylobacter_hominis	NA,insufficient	1	0.00107000
Dorea_formicigenerans	NA,insufficient	1	0.14294000
Encephalitozoon_intestinalis	NA,insufficient	1	0.00087000
Neisseria_gonorrhoeae	NA,insufficient	1	0.00288000
Prevotella_oulorum	NA,insufficient	1	0.00199000
Vibrio_breoganii	NA,insufficient	1	0.00092000
Roseburia_hominis	NA,insufficient	1	0.04380000
Methylacidiphilum_fumariolicum	NA,insufficient	1	0.00184000
Prevotella_timonensis	NA,insufficient	1	0.00913000
Erysipelotrichaceae_bacterium_3_1_53	NA,insufficient	1	0.00265000
Treponema_socranskii	NA,insufficient	1	0.00073000
Atopobium_vaginae	NA,insufficient	1	0.00604000
Plasmodium_falciparum	NA,insufficient	1	0.00999000
Cyanobium_gracile	NA,insufficient	1	0.00111000
Bartonella_washoensis	NA,insufficient	1	0.00218000
Catonella_morbi	NA,insufficient	1	0.00727000
Arthroderma_gypseum	NA,insufficient	1	0.00084000
Pedosphaera_parvula	NA,insufficient	1	0.01220000
Marvinbryantia_formatexigens	NA,insufficient	1	0.00333000
Prevotella_bivia	NA,insufficient	1	0.00084000
Thioalkalimicrobium_aerophilum	NA,insufficient	1	0.00092000
Bartonella_tamiae	NA,insufficient	1	0.00192000
Ruegeria_mobilis	NA,insufficient	1	0.00107000
Treponema_bryantii	NA,insufficient	1	0.00636000
Cryptosporidium_hominis	NA,insufficient	1	0.00183000
Caldicellulosiruptor_kristjanssonii	NA,insufficient	1	0.00416000
Lactobacillus_vini	NA,insufficient	1	0.00196000
Bacteroides_fragilis	NA,insufficient	1	3.87090000
Clostridium_bifermentans	NA,insufficient	1	0.00232000
Pyrobaculum_arsenaticum	NA,insufficient	1	0.00924000
Marine_group_II_euryarchaeote_SCGC_AAA288_C18	NA,insufficient	1	0.00544000
Anaerolinea_thermophila	NA,insufficient	1	0.00221000
Arthrobacter_chlorophenolicus	NA,insufficient	1	0.00499000
Rheinheimera_perlucida	NA,insufficient	1	0.00774000
Chaetomium_globosum	NA,insufficient	1	0.00721000
Bacteroides_massiliensis	NA,insufficient	1	0.00371000
Clostridium_tetani	NA,insufficient	1	0.01212000
Eubacterium_hallii	NA,insufficient	1	0.01204000
Eubacterium_plexicaudatum	NA,insufficient	1	0.00976000
Faecalibacterium_prausnitzii	NA,insufficient	1	0.11516000
Pseudoalteromonas_atlantica	NA,insufficient	1	0.00502000
Streptococcus_australis	NA,insufficient	1	0.00648000
Prevotella_melaninogenica	NA,insufficient	1	0.00498000
Pseudoalteromonas_marina	NA,insufficient	1	0.00173000
Neospora_caninum	NA,insufficient	1	0.00595000
Chloroherpeton_thalassium	NA,insufficient	1	0.00520000
Lachnospiraceae_bacterium_4_1_37FAA	NA,insufficient	1	0.00539000
Propionibacterium_freudenreichii	NA,insufficient	1	0.00104000
Rhodospirillum_rubrum	NA,insufficient	1	0.00741000
Porphyromonas_macacae	NA,insufficient	1	0.00556000
Rickettsia_prowazekii	NA,insufficient	1	0.00822000
Imtechella_halotolerans	NA,insufficient	1	0.00406000
Fervidobacterium_pennivorans	NA,insufficient	1	0.00148000
Clostridium_symbiosum	NA,insufficient	1	1.09228000
Lactobacillus_versmoldensis	NA,insufficient	1	0.00412000
Sporolactobacillus_laevolacticus	NA,insufficient	1	0.00790000
Lactobacillus_gastricus	NA,insufficient	1	0.00551000
Candidatus_Koribacter_versatilis	NA,insufficient	1	0.00712000
Pyrococcus_furiosus	NA,insufficient	1	0.00187000
Pseudomonas_plecoglossicida	NA,insufficient	1	0.00278000
Photobacterium_profundum	NA,insufficient	1	0.00359000
Riemerella_columbina	NA,insufficient	1	0.00525000
Hop_latent_viroid	NA,insufficient	1	0.41464000
Colwellia_piezophila	NA,insufficient	1	0.00584000
Spirosoma_panaciterrae	NA,insufficient	1	0.00507000
Mycoplasma_gallisepticum	NA,insufficient	1	0.01184000
Methanosphaera_stadtmanae	NA,insufficient	1	0.00160000
Leuconostoc_gasicomitatum	NA,insufficient	1	0.00253000
Dehalococcoides_mccartyi	NA,insufficient	1	0.01093000
Methanohalophilus_mahii	NA,insufficient	1	0.00264000
Parabacteroides_goldsteinii	NA,insufficient	1	0.00962000
Megasphaera_micronuciformis	NA,insufficient	1	0.00679000
Saccharomyces_cerevisiae	NA,insufficient	1	0.00505000
Mycoplasma_mobile	NA,insufficient	1	0.00314000
Desulfobacterium_autotrophicum	NA,insufficient	1	0.00473000
Taylorella_equigenitalis	NA,insufficient	1	0.00172000
Vibrio_splendidus	NA,insufficient	1	0.00693000
Clostridium_sporogenes	NA,insufficient	1	0.00783000
Coprococcus_eutactus	NA,insufficient	1	0.00990000
Halobacillus_halophilus	NA,insufficient	1	0.00320000
Polynucleobacter_necessarius	NA,insufficient	1	0.00489000
Coraliomargarita_akajimensis	NA,insufficient	1	0.00215000
Syntrophomonas_wolfei	NA,insufficient	1	0.01054000
gamma_proteobacterium_HIMB55	NA,insufficient	1	0.00811000
Caldicellulosiruptor_lactoaceticus	NA,insufficient	1	0.01011000
Methanoplanus_petrolearius	NA,insufficient	1	0.00503000
Pelodictyon_phaeoclathratiforme	NA,insufficient	1	0.01043000
Emticicia_oligotrophica	NA,insufficient	1	0.00212000
Gillisia_marina	NA,insufficient	1	0.00395000
planctomycete_KSU_1	NA,insufficient	1	0.00492000
actinobacterium_SCGC_AAA023_J06	NA,insufficient	1	0.00292000
Prevotella_disiens	NA,insufficient	1	0.00897000
Cyclobacterium_qasimii	NA,insufficient	1	0.00427000
SAR324_cluster_bacterium_SCGC_AAA240_J09	NA,insufficient	1	0.00451000
Talaromyces_stipitatus	NA,insufficient	1	0.01243000
Streptococcus_mutans	NA,insufficient	1	0.00118000
Eubacterium_cellulosolvens	NA,insufficient	1	0.00228000
Anaerophaga_thermohalophila	NA,insufficient	1	0.00374000
Cycloclasticus_pugetii	NA,insufficient	1	0.00517000
Vibrio_cholerae	NA,insufficient	1	0.00196000
Xanthomonas_vasicola	NA,insufficient	1	0.00286000
Citrobacter_youngae	NA,insufficient	1	0.00697000
Bartonella_bovis	NA,insufficient	1	0.00452000
Coxiella_burnetii	NA,insufficient	1	0.00344000
Dolosigranulum_pigrum	NA,insufficient	1	0.00526000
Sulfurimonas_autotrophica	NA,insufficient	1	0.00250000
Novosphingobium_tardaugens	NA,insufficient	1	0.00097000
Brachyspira_intermedia	NA,insufficient	1	0.00115000
Treponema_succinifaciens	NA,insufficient	1	0.00603000
Vibrio_parahaemolyticus	NA,insufficient	1	0.00567000
Methylovulum_miyakonense	NA,insufficient	1	0.00303000
Rickettsia_typhi	NA,insufficient	1	0.01684000
Bacteroides_pectinophilus	NA,insufficient	1	0.00852000
Bacteroides_helcogenes	NA,insufficient	1	0.00159000
Eubacterium_eligens	NA,insufficient	1	0.00553000
Granulicatella_adiacens	NA,insufficient	1	0.00210000
Plasmodium_vivax	NA,insufficient	1	0.00825000
Myxococcus_stipitatus	NA,insufficient	1	0.00447000
Bifidobacterium_adolescentis	NA,insufficient	1	0.09389000
Maritimibacter_alkaliphilus	NA,insufficient	1	0.00124000
Streptococcus_suis	NA,insufficient	1	0.00726000
Solobacterium_moorei	NA,insufficient	1	0.00411000
Ferrimonas_balearica	NA,insufficient	1	0.00473000
Prevotella_saccharolytica	NA,insufficient	1	0.00851000
Bhargavaea_cecembensis	NA,insufficient	1	0.00647000
Facklamia_languida	NA,insufficient	1	0.00689000
Mycoplasma_flocculare	NA,insufficient	1	0.00810000
Magnaporthe_oryzae	NA,insufficient	1	0.00747000
Fibrobacter_succinogenes	NA,insufficient	1	0.00352000
Ruminococcus_obeum	NA,insufficient	1	0.11528000
Psychrobacter_lutiphocae	NA,insufficient	1	0.00313000
Gluconacetobacter_xylinus	NA,insufficient	1	0.00210000
Erwinia_pyrifoliae	NA,insufficient	1	0.00738000
Acinetobacter_indicus	NA,insufficient	1	0.00300000
Vibrio_natriegens	NA,insufficient	1	0.00157000
Chlorobaculum_parvum	NA,insufficient	1	0.00180000
Helicobacter_mustelae	NA,insufficient	1	0.00591000
Parvibaculum_lavamentivorans	NA,insufficient	1	0.00181000
Pedobacter_saltans	NA,insufficient	1	0.00623000
Leptosphaeria_maculans	NA,insufficient	1	0.00870000
Nitritalea_halalkaliphila	NA,insufficient	1	0.00095000
Selenomonas_sputigena	NA,insufficient	1	0.00438000
Xanthomonas_oryzae	NA,insufficient	1	0.00251000
Trichodesmium_erythraeum	NA,insufficient	1	0.00188000
zeta_proteobacterium_SCGC_AB_602_C20	NA,insufficient	1	0.00755000
Gemella_sanguinis	NA,insufficient	1	0.00118000
Thermodesulfatator_indicus	NA,insufficient	1	0.00255000
Thiomicrospira_halophila	NA,insufficient	1	0.00205000
Aliivibrio_logei	NA,insufficient	1	0.00600000
Croceibacter_atlanticus	NA,insufficient	1	0.00272000
Niastella_koreensis	NA,insufficient	1	0.00417000
Nitrosomonas_europaea	NA,insufficient	1	0.00182000
Akkermansia_muciniphila	NA,insufficient	1	0.01227000
Candidatus_Saccharimonas_aalborgensis	NA,insufficient	1	0.00477000
Rhodanobacter_thiooxydans	NA,insufficient	1	0.00112000
Pectobacterium_atrosepticum	NA,insufficient	1	0.00114000
Halomonas_zhanjiangensis	NA,insufficient	1	0.00579000
Gayadomonas_joobiniege	NA,insufficient	1	0.00238000
Peptostreptococcus_anaerobius	NA,insufficient	1	0.01049000
Caldicellulosiruptor_owensensis	NA,insufficient	1	0.00449000
Lysinibacillus_sphaericus	NA,insufficient	1	0.01127000
Myceliophthora_thermophila	NA,insufficient	1	0.00443000
Lachnospiraceae_bacterium_2_1_58FAA	NA,insufficient	1	2.77779000
Desulfovibrio_alaskensis	NA,insufficient	1	0.00277000
Bacillus_selenitireducens	NA,insufficient	1	0.00245000
Synechocystis_sp_PCC_6803	NA,insufficient	1	0.00375000
Helicobacter_winghamensis	NA,insufficient	1	0.00096000
Candidatus_Azobacteroides_pseudotrichonymphae	NA,insufficient	1	0.00527000
Blattabacterium_punctulatus	NA,insufficient	1	0.00823000
Lachnospiraceae_bacterium_5_1_57FAA	NA,insufficient	1	0.00716000
Flexithrix_dorotheae	NA,insufficient	1	0.00762000
Thiobacillus_denitrificans	NA,insufficient	1	0.01592000
Lactobacillus_farciminis	NA,insufficient	1	0.00690000
Desulfovibrio_piezophilus	NA,insufficient	1	0.00674000
Neisseria_lactamica	NA,insufficient	1	0.00637000
Candidatus_Portiera_aleyrodidarum	NA,insufficient	1	0.00091000
Fluviicola_taffensis	NA,insufficient	1	0.00822000
Ornithobacterium_rhinotracheale	NA,insufficient	1	0.00312000
Bilophila_wadsworthia	NA,insufficient	1	0.03555000
Mycoplasma_pneumoniae	NA,insufficient	1	0.00148000
Acinetobacter_oleivorans	NA,insufficient	1	0.00282000
Fibrisoma_limi	NA,insufficient	1	0.00956000
Serratia_plymuthica	NA,insufficient	1	0.00621000
Parascardovia_denticolens	NA,insufficient	1	0.00249000
Cryptococcus_neoformans	NA,insufficient	1	0.00782000
Eubacterium_saphenum	NA,insufficient	1	0.00969000
Lactobacillus_delbrueckii	NA,insufficient	1	0.00340000
Calditerrivibrio_nitroreducens	NA,insufficient	1	0.00534000
actinobacterium_SCGC_AAA027_L06	NA,insufficient	1	0.00763000
Caulobacter_segnis	NA,insufficient	1	0.00131000
Methylotenera_versatilis	NA,insufficient	1	0.01189000
Eubacterium_brachy	NA,insufficient	1	0.00283000
Barnesiella_intestinihominis	NA,insufficient	1	0.08608000
Thermotoga_maritima	NA,insufficient	1	0.00677000
Aspergillus_niger	NA,insufficient	1	0.00514000
Brevibacillus_borstelensis	NA,insufficient	1	0.00193000
gamma_proteobacterium_BDW918	NA,insufficient	1	0.00091000
Leuconostoc_pseudomesenteroides	NA,insufficient	1	0.00475000
Lachnoanaerobaculum_saburreum	NA,insufficient	1	0.00305000
Marinobacter_nanhaiticus	NA,insufficient	1	0.00199000
Bacteroides_sp_3_2_5	NA,insufficient	1	2.42821000
Paenibacillus_dendritiformis	NA,insufficient	1	0.00261000
Butyrivibrio_fibrisolvens	NA,insufficient	1	0.00141000
Bizionia_argentinensis	NA,insufficient	1	0.00418000
Mahella_australiensis	NA,insufficient	1	0.00155000
Thermotoga_naphthophila	NA,insufficient	1	0.00869000
Enterococcus_cecorum	NA,insufficient	1	0.00370000
Perkinsus_marinus	NA,insufficient	1	0.00151000
Streptococcus_pseudoporcinus	NA,insufficient	1	0.00108000
Bacteroides_uniformis	NA,insufficient	1	0.06583000
Leeuwenhoekiella_blandensis	NA,insufficient	1	0.00627000
Marinomonas_mediterranea	NA,insufficient	1	0.00243000
Thermoanaerobacter_thermohydrosulfuricus	NA,insufficient	1	0.00546000
Prochlorothrix_hollandica	NA,insufficient	1	0.00202000
Duganella_zoogloeoides	NA,insufficient	1	0.00510000
Lachnospiraceae_bacterium_1_1_57FAA	NA,insufficient	1	0.06974000
Bacteroidetes_bacterium_oral_taxon_272	NA,insufficient	1	0.00084000
Phaeodactylum_tricornutum	NA,insufficient	1	0.01244000
Zymophilus_raffinosivorans	NA,insufficient	1	0.00289000
Chlorobium_ferrooxidans	NA,insufficient	1	0.00579000
Shewanella_amazonensis	NA,insufficient	1	0.00261000
Mycoplasma_crocodyli	NA,insufficient	1	0.00614000
Tropheryma_whipplei	NA,insufficient	1	0.00545000
Holdemania_filiformis	NA,insufficient	1	0.00134000
Bacteroides_coprocola	NA,insufficient	1	0.01153000
Succinatimonas_hippei	NA,insufficient	1	0.00170000
Malassezia_globosa	NA,insufficient	1	0.00401000
Bartonella_quintana	NA,insufficient	1	0.00578000
Streptococcus_intermedius	NA,insufficient	1	0.00447000
Azorhizobium_caulinodans	NA,insufficient	1	0.00316000
Metascardovia_criceti	NA,insufficient	1	0.01477000
Streptococcus_lutetiensis	NA,insufficient	1	0.00628000
Verrucomicrobia_bacterium_SCGC_AAA300_K03	NA,insufficient	1	0.00771000
Verrucomicrobia_bacterium_SCGC_AAA300_O17	NA,insufficient	1	0.00387000
Deferribacter_desulfuricans	NA,insufficient	1	0.00973000
Simkania_negevensis	NA,insufficient	1	0.00450000
Lactobacillus_sakei	NA,insufficient	1	0.00815000
Rothia_dentocariosa	NA,insufficient	1	0.01463000
Corynebacterium_caspium	NA,insufficient	1	0.00166000
Lachnospiraceae_bacterium_1_4_56FAA	NA,insufficient	1	0.91432000
Spirochaeta_thermophila	NA,insufficient	1	0.00147000
zeta_proteobacterium_SCGC_AB_602_E04	NA,insufficient	1	0.00602000
Caldicellulosiruptor_kronotskyensis	NA,insufficient	1	0.00085000
Marinobacterium_stanieri	NA,insufficient	1	0.00415000
Caldithrix_abyssi	NA,insufficient	1	0.00474000
Desulfobacter_postgatei	NA,insufficient	1	0.00663000
Flavobacteria_bacterium_MS024_3C	NA,insufficient	1	0.00275000
Paenibacillus_peoriae	NA,insufficient	1	0.00393000
Methylobacter_tundripaludum	NA,insufficient	1	0.00219000
alpha_proteobacterium_HIMB5	NA,insufficient	1	0.00682000
Candidatus_Puniceispirillum_marinum	NA,insufficient	1	0.00679000
Methylomicrobium_buryatense	NA,insufficient	1	0.00186000
Desulfotignum_phosphitoxidans	NA,insufficient	1	0.00384000
Dethiosulfovibrio_peptidovorans	NA,insufficient	1	0.00415000
Nitratifractor_salsuginis	NA,insufficient	1	0.00096000
Clostridium_cellulolyticum	NA,insufficient	1	0.00574000
Brucella_pinnipedialis	NA,insufficient	1	0.00719000
Alistipes_finegoldii	NA,insufficient	1	0.02991000
Oscillatoriales_cyanobacterium_JSC_12	NA,insufficient	1	0.00324000
Facklamia_hominis	NA,insufficient	1	0.00087000
Jonquetella_anthropi	NA,insufficient	1	0.00291000
Torulaspora_delbrueckii	NA,insufficient	1	0.00854000
Ferroglobus_placidus	NA,insufficient	1	0.00265000
secondary_endosymbiont_of_Heteropsylla_cubana	NA,insufficient	1	0.00977000
Roseburia_inulinivorans	NA,insufficient	1	0.01478000
Candidatus_Regiella_insecticola	NA,insufficient	1	0.00310000
Saprospira_grandis	NA,insufficient	1	0.00211000
Lactobacillus_iners	NA,insufficient	1	0.00094000
Microlunatus_phosphovorus	NA,insufficient	1	0.00308000
Erysipelotrichaceae_bacterium_2_2_44A	NA,insufficient	1	0.01909000
Vibrio_crassostreae	NA,insufficient	1	0.01425000
Microbulbifer_variabilis	NA,insufficient	1	0.00653000
Megasphaera_elsdenii	NA,insufficient	1	0.00455000
Arcticibacter_svalbardensis	NA,insufficient	1	0.00545000
Exiguobacterium_antarcticum	NA,insufficient	1	0.00123000
Arcanobacterium_haemolyticum	NA,insufficient	1	0.00697000
Austwickia_chelonae	NA,insufficient	1	0.00093000
Nitrosococcus_oceani	NA,insufficient	1	0.00332000
Oceanimonas_smirnovii	NA,insufficient	1	0.00108000
Selenomonas_infelix	NA,insufficient	1	0.00174000
Weissella_paramesenteroides	NA,insufficient	1	0.00103000
Anaplasma_marginale	NA,insufficient	1	0.00087000
Eubacterium_sp_3_1_31	NA,insufficient	1	0.00190000
Thermococcus_barophilus	NA,insufficient	1	0.00099000
Pseudoalteromonas_undina	NA,insufficient	1	0.00422000
Bradyrhizobium_oligotrophicum	NA,insufficient	1	0.00220000
Achromobacter_piechaudii	NA,insufficient	1	0.00215000
Succinimonas_amylolytica	NA,insufficient	1	0.00673000
Streptococcus_sanguinis	NA,insufficient	1	0.00288000
Moorella_thermoacetica	NA,insufficient	1	0.00091000
Clostridium_sticklandii	NA,insufficient	1	0.00476000
Parachlamydia_acanthamoebae	NA,insufficient	1	0.00423000
Bacillus_endophyticus	NA,insufficient	1	0.00102000
Paenibacillus_fonticola	NA,insufficient	1	0.00825000
Candida_dubliniensis	NA,insufficient	1	0.00378000
Thioalkalimicrobium_cyclicum	NA,insufficient	1	0.00194000
Brachyspira_hampsonii	NA,insufficient	1	0.00354000
Pantoea_ananatis	NA,insufficient	1	0.00517000
Ponticaulis_koreensis	NA,insufficient	1	0.00353000
Clavispora_lusitaniae	NA,insufficient	1	0.00522000
Corynebacterium_striatum	NA,insufficient	1	0.00236000
Atopobium_parvulum	NA,insufficient	1	0.00226000
Candidatus_Phytoplasma_mali	NA,insufficient	1	0.00212000
Capnocytophaga_cynodegmi	NA,insufficient	1	0.00177000
Lactobacillus_saerimneri	NA,insufficient	1	0.00529000
Staphylococcus_massiliensis	NA,insufficient	1	0.00467000
Granulicella_mallensis	NA,insufficient	1	0.00194000
Clostridium_pasteurianum	NA,insufficient	1	0.00766000
Providencia_rettgeri	NA,insufficient	1	0.01074000
Saccharophagus_degradans	NA,insufficient	1	0.00844000
Loktanella_vestfoldensis	NA,insufficient	1	0.00113000
Verrucomicrobiae_bacterium_DG1235	NA,insufficient	1	0.00407000
Enterococcus_villorum	NA,insufficient	1	0.00296000
Parabacteroides_merdae	NA,insufficient	1	0.26182000
Bacillus_infantis	NA,insufficient	1	0.00580000
Clostridium_stercorarium	NA,insufficient	1	0.00622000
Acetobacterium_woodii	NA,insufficient	1	0.00824000
Eubacterium_siraeum	NA,insufficient	1	0.00330000
Aspergillus_nidulans	NA,insufficient	1	0.01326000
Halomonas_anticariensis	NA,insufficient	1	0.00176000
Beijerinckia_indica	NA,insufficient	1	0.00374000
Thermodesulfatator_atlanticus	NA,insufficient	1	0.00335000
Geobacter_daltonii	NA,insufficient	1	0.00184000
Marine_Group_III_euryarchaeote_SCGC_AAA288_E19	NA,insufficient	1	0.00749000
Cronobacter_sakazakii	NA,insufficient	1	0.00766000
Desulfotomaculum_gibsoniae	NA,insufficient	1	0.00397000
Pseudomonas_brassicacearum	NA,insufficient	1	0.00529000
Gardnerella_vaginalis	NA,insufficient	1	0.00776000
Desulfocapsa_sulfexigens	NA,insufficient	1	0.01095000
Sphaerochaeta_pleomorpha	NA,insufficient	1	0.00651000
Hippea_alviniae	NA,insufficient	1	0.00254000
Fusobacterium_nucleatum	NA,insufficient	1	0.08371000
Verticillium_alfalfae	NA,insufficient	1	0.00419000
Riemerella_anatipestifer	NA,insufficient	1	0.00235000
Catenovulum_agarivorans	NA,insufficient	1	0.00215000
Methanosphaerula_palustris	NA,insufficient	1	0.00283000
Coprococcus_comes	NA,insufficient	1	0.39618000
Aerococcus_viridans	NA,insufficient	1	0.00774000
Schlesneria_paludicola	NA,insufficient	1	0.00312000
Ignavibacterium_album	NA,insufficient	1	0.00355000
Albidiferax_ferrireducens	NA,insufficient	1	0.00197000
Babesia_bovis	NA,insufficient	1	0.00658000
Mycoplasma_ovipneumoniae	NA,insufficient	1	0.01055000
Cronobacter_dublinensis	NA,insufficient	1	0.00132000
Agarivorans_albus	NA,insufficient	1	0.00940000
Bifidobacterium_dentium	NA,insufficient	1	0.00935000
Desulfitobacterium_hafniense	NA,insufficient	1	0.00525000
Spirulina_subsalsa	NA,insufficient	1	0.00287000
Natrinema_pellirubrum	NA,insufficient	1	0.00097000
Coprobacter_fastidiosus	NA,insufficient	1	0.00823000
Salisaeta_longa	NA,insufficient	1	0.00090000
Cupriavidus_basilensis	NA,insufficient	1	0.00687000
Gramella_forsetii	NA,insufficient	1	0.00098000
Methanosarcina_acetivorans	NA,insufficient	1	0.00916000
Dialister_invisus	NA,insufficient	1	0.57481000
Bacillus_smithii	NA,insufficient	1	0.00239000
Muricauda_ruestringensis	NA,insufficient	1	0.00152000
Oligotropha_carboxidovorans	NA,insufficient	1	0.00579000
Candidatus_Zinderia_insecticola	NA,insufficient	1	0.01314000
Sutterella_wadsworthensis	NA,insufficient	1	0.22434000
Segetibacter_koreensis	NA,insufficient	1	0.00077000
Kluyveromyces_lactis	NA,insufficient	1	0.00832000
Campylobacter_curvus	NA,insufficient	1	0.00088000
Granulicella_tundricola	NA,insufficient	1	0.00656000
Alkaliphilus_oremlandii	NA,insufficient	1	0.00091000
Pedobacter_agri	NA,insufficient	1	0.00282000
Marinomonas_posidonica	NA,insufficient	1	0.00088000
Pseudomonas_taiwanensis	NA,insufficient	1	0.00579000
Aminobacterium_colombiense	NA,insufficient	1	0.00522000
Natrialba_chahannaoensis	NA,insufficient	1	0.00633000
Youngiibacter_fragilis	NA,insufficient	1	0.00644000
Tetrapisispora_blattae	NA,insufficient	1	0.00781000
Mycoplasma_penetrans	NA,insufficient	1	0.00524000
marine_actinobacterium_PHSC20C1	NA,insufficient	1	0.00528000
Prevotella_ruminicola	NA,insufficient	1	0.00466000
Peptoniphilus_harei	NA,insufficient	1	0.00321000
Tannerella_forsythia	NA,insufficient	1	0.00301000
Vulcanisaeta_moutnovskia	NA,insufficient	1	0.00286000
Roseburia_intestinalis	NA,insufficient	1	0.01571000
Balneola_vulgaris	NA,insufficient	1	0.00295000
Desulfobulbus_propionicus	NA,insufficient	1	0.00354000
Vibrio_brasiliensis	NA,insufficient	1	0.00382000
Candidatus_Blochmannia_vafer	NA,insufficient	1	0.00192000
Burkholderiales_bacterium_JOSHI_001	NA,insufficient	1	0.00480000
Comamonas_testosteroni	NA,insufficient	1	0.00569000
Podospora_anserina	NA,insufficient	1	0.01026000
Sulfurimonas_gotlandica	NA,insufficient	1	0.00247000
Butyricicoccus_pullicaecorum	NA,insufficient	1	0.00832000
Lactobacillus_mucosae	NA,insufficient	1	0.00106000
Ehrlichia_ruminantium	NA,insufficient	1	0.00824000
Actinobacillus_suis	NA,insufficient	1	0.01220000
Uliginosibacterium_gangwonense	NA,insufficient	1	0.00098000
Pseudoalteromonas_piscicida	NA,insufficient	1	0.00498000
Peptoniphilus_indolicus	NA,insufficient	1	0.00947000
Candidatus_Chloracidobacterium_thermophilum	NA,insufficient	1	0.00365000
Microscilla_marina	NA,insufficient	1	0.00242000
candidate_division_TM7_genomosp_GTL1	NA,insufficient	1	0.00461000
Turneriella_parva	NA,insufficient	1	0.00243000
Methanocaldococcus_villosus	NA,insufficient	1	0.00332000
Anaerobaculum_hydrogeniformans	NA,insufficient	1	0.00727000
Alishewanella_agri	NA,insufficient	1	0.00443000
marine_gamma_proteobacterium_HTCC2143	NA,insufficient	1	0.00087000
Coprococcus_catus	NA,insufficient	1	0.06680000
Veillonella_parvula	NA,insufficient	1	0.01664000
Desulfobacter_curvatus	NA,insufficient	1	0.00946000
SAR86_cluster_bacterium_SAR86E	NA,insufficient	1	0.00082000
Moraxella_catarrhalis	NA,insufficient	1	0.00645000
Bacillus_bataviensis	NA,insufficient	1	0.00463000
Granulicatella_elegans	NA,insufficient	1	0.00449000
SAR324_cluster_bacterium_SCGC_AB_629_O05	NA,insufficient	1	0.00267000
Petrotoga_mobilis	NA,insufficient	1	0.00154000
Mesotoga_prima	NA,insufficient	1	0.00981000
Echinicola_vietnamensis	NA,insufficient	1	0.00961000
Lachnospiraceae_bacterium_2_1_46FAA	NA,insufficient	1	0.00643000
Desulfotomaculum_nigrificans	NA,insufficient	1	0.00872000
Desulfotomaculum_acetoxidans	NA,insufficient	1	0.00258000
Mycoplasma_wenyonii	NA,insufficient	1	0.00174000
Clostridium_citroniae	NA,insufficient	1	0.02042000
Clostridium_innocuum	NA,insufficient	1	0.02301000
Citrobacter_freundii	NA,insufficient	1	0.00726000
Yarrowia_lipolytica	NA,insufficient	1	0.00622000
Lactobacillus_mali	NA,insufficient	1	0.00557000
Xylella_fastidiosa	NA,insufficient	1	0.00739000
Desulfatibacillum_alkenivorans	NA,insufficient	1	0.01469000
Thiothrix_disciformis	NA,insufficient	1	0.00092000
Corynebacterium_genitalium	NA,insufficient	1	0.00101000
Enterococcus_faecium	NA,insufficient	1	0.00861000
Myroides_odoratus	NA,insufficient	1	0.01248000
Pseudomonas_veronii	NA,insufficient	1	0.00472000
Pseudoflavonifractor_capillosus	NA,insufficient	1	0.00124000
Thermobaculum_terrenum	NA,insufficient	1	0.00688000
Laceyella_sacchari	NA,insufficient	1	0.00096000
Methanocaldococcus_infernus	NA,insufficient	1	0.00100000
Enterobacter_asburiae	NA,insufficient	1	0.00600000
Ethanoligenens_harbinense	NA,insufficient	1	0.00541000
Bacillus_fordii	NA,insufficient	1	0.00301000
Bacillus_halodurans	NA,insufficient	1	0.00352000
Alishewanella_aestuarii	NA,insufficient	1	0.00180000
Fodinicurvata_sediminis	NA,insufficient	1	0.00194000
Enterococcus_avium	NA,insufficient	1	0.01286000
Treponema_brennaborense	NA,insufficient	1	0.00286000
Natronorubrum_tibetense	NA,insufficient	1	0.00519000
Turicibacter_sanguinis	NA,insufficient	1	0.00201000
Staphylococcus_aureus	NA,insufficient	1	0.00113000
Clostridium_beijerinckii	NA,insufficient	1	0.00658000
Mycoplasma_agalactiae	NA,insufficient	1	0.00145000
Scheffersomyces_stipitis	NA,insufficient	1	0.00917000
Candidatus_Solibacter_usitatus	NA,insufficient	1	0.00140000
Teredinibacter_turnerae	NA,insufficient	1	0.00490000
Millerozyma_farinosa	NA,insufficient	1	0.00693000
Vibrio_shilonii	NA,insufficient	1	0.00183000
Bacillus_marmarensis	NA,insufficient	1	0.00455000
Lachancea_thermotolerans	NA,insufficient	1	0.01420000
Treponema_paraluiscuniculi	NA,insufficient	1	0.00894000
Tolumonas_auensis	NA,insufficient	1	0.00932000
Prevotella_stercorea	NA,insufficient	1	0.00271000
Melioribacter_roseus	NA,insufficient	1	0.00839000
Hyphomonas_neptunium	NA,insufficient	1	0.00198000
Novispirillum_itersonii	NA,insufficient	1	0.00107000
Marine_Group_III_euryarchaeote_SCGC_AAA007_O11	NA,insufficient	1	0.01109000
Halorubrum_distributum	NA,insufficient	1	0.00084000
Echinicola_pacifica	NA,insufficient	1	0.00240000
Lactobacillus_ultunensis	NA,insufficient	1	0.00863000
Cyclobacterium_marinum	NA,insufficient	1	0.00529000
Bacillus_azotoformans	NA,insufficient	1	0.00105000
Pirellula_staleyi	NA,insufficient	1	0.00637000
Kyrpidia_tusciae	NA,insufficient	1	0.00831000
Grimontia_hollisae	NA,insufficient	1	0.00319000
Vibrio_coralliilyticus	NA,insufficient	1	0.00725000
Clostridiales_bacterium_BV3C26	NA,insufficient	1	0.00287000
Marinilabilia_salmonicolor	NA,insufficient	1	0.00243000
Liberibacter_crescens	NA,insufficient	1	0.00096000
Enterococcus_raffinosus	NA,insufficient	1	0.18046000
Anaerococcus_tetradius	NA,insufficient	1	0.00192000
Erysipelothrix_rhusiopathiae	NA,insufficient	1	0.00094000
Treponema_primitia	NA,insufficient	1	0.01173000
Flavobacterium_columnare	NA,insufficient	1	0.00261000
Desulfobacca_acetoxidans	NA,insufficient	1	0.00421000
Enterobacteriaceae_bacterium_9_2_54FAA	NA,insufficient	1	0.00877000
Enterococcus_faecalis	NA,insufficient	1	0.00465000
Cycloclasticus_zancles	NA,insufficient	1	0.01139000
Desulfitobacterium_dichloroeliminans	NA,insufficient	1	0.00283000
Fructobacillus_fructosus	NA,insufficient	1	0.00598000
Shewanella_loihica	NA,insufficient	1	0.00524000
Ruminococcaceae_bacterium_D16	NA,insufficient	1	0.00191000
Glaciecola_pallidula	NA,insufficient	1	0.00563000
Stigmatella_aurantiaca	NA,insufficient	1	0.00171000
Sporosarcina_newyorkensis	NA,insufficient	1	0.00215000
Spirochaeta_africana	NA,insufficient	1	0.01286000
Corynebacterium_resistens	NA,insufficient	1	0.00679000
Treponema_azotonutricium	NA,insufficient	1	0.01042000
Pseudanabaena_biceps	NA,insufficient	1	0.00454000
Rickettsia_parkeri	NA,insufficient	1	0.05040000
Ruminococcus_torques	NA,insufficient	1	0.75795000
Verrucomicrobia_bacterium_SCGC_AAA164_O14	NA,insufficient	1	0.00098000
Shewanella_violacea	NA,insufficient	1	0.00388000
Corynebacterium_ammoniagenes	NA,insufficient	1	0.00288000
Chitinophaga_pinensis	NA,insufficient	1	0.00938000
Desulfurivibrio_alkaliphilus	NA,insufficient	1	0.00917000
Lactobacillus_parafarraginis	NA,insufficient	1	0.00123000
Paraprevotella_xylaniphila	NA,insufficient	1	0.00754000
Trypanosoma_brucei	NA,insufficient	1	0.01157000
Alicyclobacillus_hesperidum	NA,insufficient	1	0.00088000
Mycoplasma_bovigenitalium	NA,insufficient	1	0.00432000
Alistipes_putredinis	NA,insufficient	1	0.32157000
marine_gamma_proteobacterium_HTCC2080	NA,insufficient	1	0.00373000
Clostridium_nexile	NA,insufficient	1	0.01429000
Spiroplasma_diminutum	NA,insufficient	1	0.00169000
Oscillatoria_acuminata	NA,insufficient	1	0.00087000
Streptococcus_gallolyticus	NA,insufficient	1	0.00901000
Arthroderma_benhamiae	NA,insufficient	1	0.00221000
Moraxella_macacae	NA,insufficient	1	0.00298000
Alistipes_shahii	NA,insufficient	1	0.05748000
Listeria_monocytogenes	NA,insufficient	1	0.00900000
Thermoanaerobacter_wiegelii	NA,insufficient	1	0.00342000
Fangia_hongkongensis	NA,insufficient	1	0.00239000
Pedobacter_heparinus	NA,insufficient	1	0.00467000
Tetrapisispora_phaffii	NA,insufficient	1	0.00772000
Pseudomonas_protegens	NA,insufficient	1	0.01717000
Paenibacillus_polymyxa	NA,insufficient	1	0.00196000
Nostoc_punctiforme	NA,insufficient	1	0.00090000
Yersinia_ruckeri	NA,insufficient	1	0.00343000
Tuber_melanosporum	NA,insufficient	1	0.01620000
Methylovorus_glucosotrophus	NA,insufficient	1	0.00581000
Streptomyces_viridochromogenes	NA,insufficient	1	0.00347000
Halobacteroides_halobius	NA,insufficient	1	0.00406000
Rhodococcus_triatomae	NA,insufficient	1	0.00119000
Acidithiobacillus_ferrooxidans	NA,insufficient	1	0.00336000
Zavarzinella_formosa	NA,insufficient	1	0.00107000
Bacillus_isronensis	NA,insufficient	1	0.00481000
Thermotoga_thermarum	NA,insufficient	1	0.00524000
Campylobacter_gracilis	NA,insufficient	1	0.00349000
Acinetobacter_haemolyticus	NA,insufficient	1	0.00455000
Leeia_oryzae	NA,insufficient	1	0.00545000
Bacteroides_caccae	NA,insufficient	1	2.22448000
Planctomyces_limnophilus	NA,insufficient	1	0.00152000
Desulfurispora_thermophila	NA,insufficient	1	0.00339000
Massilia_timonae	NA,insufficient	1	0.00194000
Succinispira_mobilis	NA,insufficient	1	0.00177000
Alkalilimnicola_ehrlichii	NA,insufficient	1	0.00404000
Francisella_novicida	NA,insufficient	1	0.00335000
Fusobacterium_necrophorum	NA,insufficient	1	0.00227000
Metallosphaera_sedula	NA,insufficient	1	0.00749000
Clostridium_clariflavum	NA,insufficient	1	0.00575000
Naumovozyma_castellii	NA,insufficient	1	0.00799000
Borrelia_bavariensis	NA,insufficient	1	0.02674000
Haloarcula_marismortui	NA,insufficient	1	0.00251000
Aspergillus_flavus	NA,insufficient	1	0.00192000
Holophaga_foetida	NA,insufficient	1	0.00234000
Clostridium_leptum	NA,insufficient	1	0.00679000
Pediococcus_lolii	NA,insufficient	1	0.00197000
Zymomonas_mobilis	NA,insufficient	1	0.00932000
Kordiimonas_gwangyangensis	NA,insufficient	1	0.00224000
Ureaplasma_urealyticum	NA,insufficient	1	0.00591000
Algoriphagus_machipongonensis	NA,insufficient	1	0.00448000
Ruminococcus_albus	NA,insufficient	1	0.01463000
Dichelobacter_nodosus	NA,insufficient	1	0.00269000
Clostridium_saccharoperbutylacetonicum	NA,insufficient	1	0.00105000
Candidatus_Symbiobacter_mobilis	NA,insufficient	1	0.00310000
Shewanella_halifaxensis	NA,insufficient	1	0.00286000
Encephalitozoon_hellem	NA,insufficient	1	0.01002000
Archaeoglobus_sulfaticallidus	NA,insufficient	1	0.00601000
Weissella_ceti	NA,insufficient	1	0.00095000
Beggiatoa_alba	NA,insufficient	1	0.00548000
Alcanivorax_hongdengensis	NA,insufficient	1	0.00305000
Geobacillus_thermoglucosidasius	NA,insufficient	1	0.00100000
Celeribacter_baekdonensis	NA,insufficient	1	0.00501000
Eubacterium_rectale	NA,insufficient	1	0.06145000
Rudanella_lutea	NA,insufficient	1	0.00308000
Firmicutes_bacterium_M10_2	NA,insufficient	1	0.00996000
Streptococcus_vestibularis	NA,insufficient	1	0.00575000
Scytonema_hofmanni	NA,insufficient	1	0.00121000
Actinobaculum_urinale	NA,insufficient	1	0.00701000
Methanosaeta_concilii	NA,insufficient	1	0.00552000
Anaeromusa_acidaminophila	NA,insufficient	1	0.00088000
Metallosphaera_yellowstonensis	NA,insufficient	1	0.00894000
Lachnospiraceae_bacterium_7_1_58FAA	NA,insufficient	1	0.07144000
Prevotella_amnii	NA,insufficient	1	0.00079000
Brevibacillus_agri	NA,insufficient	1	0.00728000
Serratia_proteamaculans	NA,insufficient	1	0.00517000
Desulfitobacterium_dehalogenans	NA,insufficient	1	0.00573000
Owenweeksia_hongkongensis	NA,insufficient	1	0.00671000
Lactobacillus_johnsonii	NA,insufficient	1	0.00291000
Rhizobium_grahamii	NA,insufficient	1	0.00236000
Uncinocarpus_reesii	NA,insufficient	1	0.00698000
Zymoseptoria_tritici	NA,insufficient	1	0.00265000
Rhodothermus_marinus	NA,insufficient	1	0.00086000
Halorhodospira_halophila	NA,insufficient	1	0.00285000
Thermovibrio_ammonificans	NA,insufficient	1	0.00339000
Pseudomonas_entomophila	NA,insufficient	1	0.00761000
Schizosaccharomyces_pombe	NA,insufficient	1	0.01162000
Desulfurispirillum_indicum	NA,insufficient	1	0.00629000
Renibacterium_salmoninarum	NA,insufficient	1	0.00106000
Pseudoalteromonas_citrea	NA,insufficient	1	0.00309000
Isosphaera_pallida	NA,insufficient	1	0.00377000
Acidianus_hospitalis	NA,insufficient	1	0.00093000
Methanosaeta_thermophila	NA,insufficient	1	0.00261000
Fervidicoccus_fontis	NA,insufficient	1	0.00337000
Staphylococcus_pettenkoferi	NA,insufficient	1	0.00393000
Vibrio_sp_Ex25	NA,insufficient	1	0.00223000
Glaciecola_polaris	NA,insufficient	1	0.00112000
Gilvimarinus_chinensis	NA,insufficient	1	0.00932000
Clostridium_termitidis	NA,insufficient	1	0.00079000
Acinetobacter_junii	NA,insufficient	1	0.00236000
Vagococcus_lutrae	NA,insufficient	1	0.00357000
Pseudomonas_savastanoi	NA,insufficient	1	0.00963000
Botryotinia_fuckeliana	NA,insufficient	1	0.00415000
Peptoniphilus_rhinitidis	NA,insufficient	1	0.00114000
Streptococcus_ovis	NA,insufficient	1	0.00734000
Alistipes_senegalensis	NA,insufficient	1	0.01385000
Thermincola_potens	NA,insufficient	1	0.00407000
Actinomyces_graevenitzii	NA,insufficient	1	0.00079000
Advenella_kashmirensis	NA,insufficient	1	0.00268000
SAR116_cluster_alpha_proteobacterium_HIMB100	NA,insufficient	1	0.00674000
Actinomyces_neuii	NA,insufficient	1	0.01175000
Cellulophaga_lytica	NA,insufficient	1	0.00491000
Ustilago_maydis	NA,insufficient	1	0.01045000
Yersinia_bercovieri	NA,insufficient	1	0.00693000
Thermoanaerobacter_ethanolicus	NA,insufficient	1	0.04297000
Terriglobus_saanensis	NA,insufficient	1	0.00448000
Marinimicrobia_bacterium_SCGC_AAA160_I06	NA,insufficient	1	0.00475000
Carboxydothermus_hydrogenoformans	NA,insufficient	1	0.00207000
Streptococcus_tigurinus	NA,insufficient	1	0.00938000
Shewanella_sediminis	NA,insufficient	1	0.00269000
Veillonella_dispar	NA,insufficient	1	0.00214000
Idiomarina_baltica	NA,insufficient	1	0.00091000
Bacteroides_cellulosilyticus	NA,insufficient	1	0.00864000
Actinobaculum_massiliense	NA,insufficient	1	0.00083000
Corynebacterium_propinquum	NA,insufficient	1	0.00278000
Salmonella_bongori	NA,insufficient	1	0.01199000
Streptococcus_parasanguinis	NA,insufficient	1	0.00753000
Leptospirillum_ferriphilum	NA,insufficient	1	0.00190000
Salinicoccus_albus	NA,insufficient	1	0.00992000
Clostridiaceae_bacterium_JC118	NA,insufficient	1	0.57419000
Borrelia_burgdorferi	NA,insufficient	1	0.02658000
Corynebacterium_pilosum	NA,insufficient	1	0.00569000
Blautia_hansenii	NA,insufficient	1	0.00216000
Dialister_micraerophilus	NA,insufficient	1	0.01686000
Mycoplasma_alkalescens	NA,insufficient	1	0.00426000
Clostridium_clostridioforme	NA,insufficient	1	0.11259000
actinobacterium_SCGC_AAA027_J17	NA,insufficient	1	0.00197000
Anaplasma_centrale	NA,insufficient	1	0.00061000
Mucispirillum_schaedleri	NA,insufficient	1	0.00410000
Helicobacter_felis	NA,insufficient	1	0.00106000
Enterovibrio_norvegicus	NA,insufficient	1	0.00441000
Exiguobacterium_sibiricum	NA,insufficient	1	0.00104000
Chlorobium_phaeobacteroides	NA,insufficient	1	0.02475000
Mucilaginibacter_paludis	NA,insufficient	1	0.00079000
Hippea_maritima	NA,insufficient	1	0.00253000
Vibrio_genomosp_F10	NA,insufficient	1	0.01170000
Ruminococcus_champanellensis	NA,insufficient	1	0.00470000
Ruminococcus_flavefaciens	NA,insufficient	1	0.00603000
Staphylococcus_caprae_capitis	NA,insufficient	1	0.00112000
Hyperthermus_butylicus	NA,insufficient	1	0.01105000
Corynebacterium_ulcerans	NA,insufficient	1	0.00292000
Leucobacter_salsicius	NA,insufficient	1	0.00171000
actinobacterium_SCGC_AAA028_A23	NA,insufficient	1	0.00289000
Bacteroides_finegoldii	NA,insufficient	1	0.03241000
Tetrahymena_thermophila	NA,insufficient	1	0.01209000
Facklamia_ignava	NA,insufficient	1	0.00084000
Crenarchaeota_archaeon_SCGC_AAA471_O08	NA,insufficient	1	0.01226000
Thermoanaerobacter_italicus	NA,insufficient	1	0.00332000
Haloarcula_japonica	NA,insufficient	1	0.00282000
Wolinella_succinogenes	NA,insufficient	1	0.00475000
Acetobacter_aceti	NA,insufficient	1	0.00099000
Lentisphaera_araneosa	NA,insufficient	1	0.00720000
Sporolactobacillus_vineae	NA,insufficient	1	0.00095000
Stomatobaculum_longum	NA,insufficient	1	0.00411000
Marinobacter_manganoxydans	NA,insufficient	1	0.00650000
Paraprevotella_clara	NA,insufficient	1	0.00194000
Haloferax_sulfurifontis	NA,insufficient	1	0.00195000
Clostridium_acetobutylicum	NA,insufficient	1	0.00390000
Congregibacter_litoralis	NA,insufficient	1	0.00432000
Hahella_ganghwensis	NA,insufficient	1	0.00098000
Acinetobacter_johnsonii	NA,insufficient	1	0.00846000
Mycoplasma_hyorhinis	NA,insufficient	1	0.00572000
Legionella_longbeachae	NA,insufficient	1	0.01128000
Hydrogenobacter_thermophilus	NA,insufficient	1	0.00352000
Marine_Group_I_thaumarchaeote_SCGC_AB_629_A13	NA,insufficient	1	0.00794000
Desulfovibrio_salexigens	NA,insufficient	1	0.00259000
Rudaea_cellulosilytica	NA,insufficient	1	0.00270000
Cronobacter_turicensis	NA,insufficient	1	0.00749000
Weissella_halotolerans	NA,insufficient	1	0.00556000
Fibrella_aestuarina	NA,insufficient	1	0.00278000
Pelobacter_carbinolicus	NA,insufficient	1	0.00535000
Thermococcus_sibiricus	NA,insufficient	1	0.00286000
Shewanella_denitrificans	NA,insufficient	1	0.00089000
Ureaplasma_parvum	NA,insufficient	1	0.00589000
Prevotella_loescheii	NA,insufficient	1	0.00603000
Sordaria_macrospora	NA,insufficient	1	0.00444000
Corynebacterium_ulceribovis	NA,insufficient	1	0.00359000
Desulfonatronospira_thiodismutans	NA,insufficient	1	0.00966000
Coccidioides_posadasii	NA,insufficient	1	0.00671000
Sulfuricella_denitrificans	NA,insufficient	1	0.00442000
Sphingobacterium_paucimobilis	NA,insufficient	1	0.00568000
Desulfuromonas_acetoxidans	NA,insufficient	1	0.00608000
Wohlfahrtiimonas_chitiniclastica	NA,insufficient	1	0.00661000
Bifidobacterium_breve	NA,insufficient	1	0.00545000
Methanocella_arvoryzae	NA,insufficient	1	0.00457000
Thermaerobacter_subterraneus	NA,insufficient	1	0.00099000
Penicillium_chrysogenum	NA,insufficient	1	0.00585000
Pseudomonas_poae	NA,insufficient	1	0.00181000
Roseovarius_nubinhibens	NA,insufficient	1	0.00113000
Hirschia_baltica	NA,insufficient	1	0.00317000
zeta_proteobacterium_SCGC_AB_604_B04	NA,insufficient	1	0.00106000
Thermaerobacter_marianensis	NA,insufficient	1	0.00106000
Hirschia_maritima	NA,insufficient	1	0.00326000
Bacteroides_salanitronis	NA,insufficient	1	0.00732000
Sphingobium_xenophagum	NA,insufficient	1	0.00860000
Oscillatoria_nigro_viridis	NA,insufficient	1	0.00202000
Pyrococcus_abyssi	NA,insufficient	1	0.00538000
Alishewanella_jeotgali	NA,insufficient	1	0.00425000
Methanosalsum_zhilinae	NA,insufficient	1	0.00584000
Granulibacter_bethesdensis	NA,insufficient	1	0.00087000
Neisseria_meningitidis	NA,insufficient	1	0.01351000
Thermomicrobium_roseum	NA,insufficient	1	0.00277000
Enterococcus_asini	NA,insufficient	1	0.00563000
Agrobacterium_tumefaciens	NA,insufficient	1	0.02541000
Bermanella_marisrubri	NA,insufficient	1	0.00344000
Legionella_pneumophila	NA,insufficient	1	0.01005000
Caldilinea_aerophila	NA,insufficient	1	0.00609000
Leptolyngbya_boryana	NA,insufficient	1	0.00199000
SAR324_cluster_bacterium_JCVI_SC_AAA005	NA,insufficient	1	0.00492000
Wolbachia_pipientis	NA,insufficient	1	0.04743000
Legionella_tunisiensis	NA,insufficient	1	0.00261000
Lachnospiraceae_bacterium_5_1_63FAA	NA,insufficient	1	0.00704000
Candidatus_Blochmannia_floridanus	NA,insufficient	1	0.00187000
Aquaspirillum_serpens	NA,insufficient	1	0.00358000
Olsenella_uli	NA,insufficient	1	0.00467000
Sulfobacillus_thermosulfidooxidans	NA,insufficient	1	0.00097000
Komagataella_pastoris	NA,insufficient	1	0.00529000
Pseudomonas_geniculata	NA,insufficient	1	0.00172000
Plesiomonas_shigelloides	NA,insufficient	1	0.00101000
Ferroplasma_acidarmanus	NA,insufficient	1	0.00544000
actinobacterium_SCGC_AAA024_D14	NA,insufficient	1	0.00618000
Robiginitalea_biformata	NA,insufficient	1	0.00727000
Kordia_algicida	NA,insufficient	1	0.00094000
Meyerozyma_guilliermondii	NA,insufficient	1	0.00499000
Treponema_pallidum	NA,insufficient	1	0.00359000
Desulfotomaculum_ruminis	NA,insufficient	1	0.00598000
Pectobacterium_wasabiae	NA,insufficient	1	0.00723000
Lachnospiraceae_bacterium_3_1_46FAA	NA,insufficient	1	0.03427000
Enterococcus_phoeniculicola	NA,insufficient	1	0.00280000
Methanocorpusculum_labreanum	NA,insufficient	1	0.00087000
Mycoplasma_anatis	NA,insufficient	1	0.00089000
Natrinema_altunense	NA,insufficient	1	0.00115000
Methanothermobacter_marburgensis	NA,insufficient	1	0.00190000
Mesorhizobium_amorphae	NA,insufficient	1	0.00251000
Chlamydia_pecorum	NA,insufficient	1	0.00301000
Zygosaccharomyces_rouxii	NA,insufficient	1	0.00768000
Shewanella_frigidimarina	NA,insufficient	1	0.00099000
Alistipes_onderdonkii	NA,insufficient	1	0.00916000
Gemella_haemolysans	NA,insufficient	1	0.00425000
Desulfobulbus_sp_oral_taxon_041	NA,insufficient	1	0.00584000
Marinococcus_halotolerans	NA,insufficient	1	0.00510000
Bradyrhizobium_japonicum	NA,insufficient	1	0.00518000
Candidatus_Ruthia_magnifica	NA,insufficient	1	0.00218000
Halothermothrix_orenii	NA,insufficient	1	0.01028000
Nitratireductor_indicus	NA,insufficient	1	0.00307000
Magnetococcus_marinus	NA,insufficient	1	0.00579000
Oscillibacter_valericigenes	NA,insufficient	1	0.00574000
Vibrio_rotiferianus	NA,insufficient	1	0.00521000
Desulfotomaculum_carboxydivorans	NA,insufficient	1	0.00080000
Bulleidia_extructa	NA,insufficient	1	0.00527000
Eudoraea_adriatica	NA,insufficient	1	0.00165000
Acidithiobacillus_thiooxidans	NA,insufficient	1	0.00277000
Haloarcula_argentinensis	NA,insufficient	1	0.00726000
Aspergillus_clavatus	NA,insufficient	1	0.00766000
Psychromonas_hadalis	NA,insufficient	1	0.00185000
Thermoanaerobacter_siderophilus	NA,insufficient	1	0.00330000
Streptococcus_mitis_oralis_pneumoniae	NA,insufficient	1	0.02504000
Planctomyces_brasiliensis	NA,insufficient	1	0.00133000
Thermovirga_lienii	NA,insufficient	1	0.00584000
Niabella_aurantiaca	NA,insufficient	1	0.00237000
Thalassiosira_pseudonana	NA,insufficient	1	0.01047000
Legionella_shakespearei	NA,insufficient	1	0.00666000
Yersinia_pestis	NA,insufficient	1	0.00316000
Alloprevotella_rava	NA,insufficient	1	0.00699000
Shewanella_pealeana	NA,insufficient	1	0.00377000
Aciduliprofundum_boonei	NA,insufficient	1	0.00488000
Coprothermobacter_proteolyticus	NA,insufficient	1	0.00245000
Flavobacteriaceae_bacterium_3519_10	NA,insufficient	1	0.00503000
Denitrovibrio_acetiphilus	NA,insufficient	1	0.00898000
Caldivirga_maquilingensis	NA,insufficient	1	0.00319000
Singulisphaera_acidiphila	NA,insufficient	1	0.01345000
Gracilibacillus_lacisalsi	NA,insufficient	1	0.00589000
Microcystis_aeruginosa	NA,insufficient	1	0.00098000
Chlamydia_pneumoniae	NA,insufficient	1	0.00649000
Actinobaculum_schaalii	NA,insufficient	1	0.00846000
Enterococcus_caccae	NA,insufficient	1	0.00443000
Pseudomonas_putida	NA,insufficient	1	9.89250000
Agrobacterium_vitis	NA,insufficient	1	0.00631000
Bacteroides_barnesiae	NA,insufficient	1	0.00685000
marine_gamma_proteobacterium_HTCC2148	NA,insufficient	1	0.00583000
Dorea_longicatena	NA,insufficient	1	0.08697000
Haemophilus_haemolyticus	NA,insufficient	1	0.00550000
Acinetobacter_bereziniae	NA,insufficient	1	0.00731000
Leptospira_vanthielii	NA,insufficient	1	0.00214000
Plasmodium_knowlesi	NA,insufficient	1	0.01439000
Bacteroides_ovatus	NA,insufficient	1	0.13636000
Blautia_producta	NA,insufficient	1	0.00271000
Edwardsiella_tarda	NA,insufficient	1	0.01117000
Flexistipes_sinusarabici	NA,insufficient	1	0.00263000
Chthonomonas_calidirosea	NA,insufficient	1	0.00352000
Leishmania_infantum	NA,insufficient	1	0.00658000
Commensalibacter_intestini	NA,insufficient	1	0.00088000
Planctomyces_maris	NA,insufficient	1	0.00573000
Butyrivibrio_crossotus	NA,insufficient	1	0.00653000
Vibrio_halioticoli	NA,insufficient	1	0.00784000
Thermoanaerobacterium_xylanolyticum	NA,insufficient	1	0.00697000
Clostridium_glycolicum	NA,insufficient	1	0.00298000
Lactobacillus_antri	NA,insufficient	1	0.00468000
Psychrobacter_aquaticus	NA,insufficient	1	0.00516000
Klebsiella_variicola	NA,insufficient	1	0.00267000
Adlercreutzia_equolifaciens	NA,insufficient	1	0.01117000
Woodsholea_maritima	NA,insufficient	1	0.00184000
Desulfovibrio_alkalitolerans	NA,insufficient	1	0.00100000
Bacteroides_eggerthii	NA,insufficient	1	0.02467000
Thioalkalivibrio_versutus	NA,insufficient	1	0.01005000
Pseudomonas_alcaliphila	NA,insufficient	1	0.00307000
Leptothrix_cholodnii	NA,insufficient	1	0.00400000
Pseudoalteromonas_arctica	NA,insufficient	1	0.00092000
Propionibacterium_avidum	NA,insufficient	1	0.00103000
Erysipelotrichaceae_bacterium_5_2_54FAA	NA,insufficient	1	0.00431000
Rubritalea_marina	NA,insufficient	1	0.00386000
Simonsiella_muelleri	NA,insufficient	1	0.00396000
Halomonas_boliviensis	NA,insufficient	1	0.00107000
Pseudoramibacter_alactolyticus	NA,insufficient	1	0.00208000
Phaeospirillum_fulvum	NA,insufficient	1	0.00709000
Acidovorax_radicis	NA,insufficient	1	0.01194000
Kazachstania_africana	NA,insufficient	1	0.00850000
Anaerococcus_prevotii	NA,insufficient	1	0.00772000
Scardovia_inopinata	NA,insufficient	1	0.00801000
Treponema_lecithinolyticum	NA,insufficient	1	0.00989000
Rothia_mucilaginosa	NA,insufficient	1	0.00448000
Bacillus_cereus_thuringiensis	NA,insufficient	1	0.01060000
Collinsella_aerofaciens	NA,insufficient	1	0.11884000
Tepidanaerobacter_acetatoxydans	NA,insufficient	1	0.00085000
Escherichia_fergusonii	NA,insufficient	1	0.00202000
Meiothermus_silvanus	NA,insufficient	1	0.00383000
Cedecea_davisae	NA,insufficient	1	0.00136000
Bacteroides_stercoris	NA,insufficient	1	0.00910000
Xanthomonas_albilineans	NA,insufficient	1	0.00122000
Mycoplasma_auris	NA,insufficient	1	0.00887000
Methylohalobius_crimeensis	NA,insufficient	1	0.00325000
Methanothermobacter_thermautotrophicus	NA,insufficient	1	0.00722000
Spirosoma_linguale	NA,insufficient	1	0.00781000
alpha_proteobacterium_SCGC_AAA300_J04	NA,insufficient	1	0.00488000
Acinetobacter_bouvetii	NA,insufficient	1	0.00111000
Mycoplasma_capricolum	NA,insufficient	1	0.00797000
Luminiphilus_syltensis	NA,insufficient	1	0.00687000
Pseudomonas_viridiflava	NA,insufficient	1	0.00364000
Actinomyces_europaeus	NA,insufficient	1	0.00211000
Bacteroides_nordii	NA,insufficient	1	0.11404000
Oscillochloris_trichoides	NA,insufficient	1	0.00795000
Thermosphaera_aggregans	NA,insufficient	1	0.00083000
Bacteroides_coprosuis	NA,insufficient	1	0.00305000
Coprinopsis_cinerea	NA,insufficient	1	0.00831000
Bdellovibrio_bacteriovorus	NA,insufficient	1	0.00320000
Chlamydophila_caviae	NA,insufficient	1	0.00970000
Thermodesulfobium_narugense	NA,insufficient	1	0.00260000
Prosthecochloris_aestuarii	NA,insufficient	1	0.00891000
Bacteroides_oleiciplenus	NA,insufficient	1	0.00937000
Indibacter_alkaliphilus	NA,insufficient	1	0.00426000
Atopobium_minutum	NA,insufficient	1	0.00234000
Veillonella_atypica	NA,insufficient	1	0.01667000
Candidatus_Moranella_endobia	NA,insufficient	1	0.00086000
Mariprofundus_ferrooxydans	NA,insufficient	1	0.00362000
Leptonema_illini	NA,insufficient	1	0.00084000
Lactobacillus_fermentum	NA,insufficient	1	0.00456000
Leptospirillum_ferrooxidans	NA,insufficient	1	0.00261000
Mesorhizobium_loti	NA,insufficient	1	0.00809000
Bartonella_grahamii	NA,insufficient	1	0.00250000
Pseudomonas_avellanae	NA,insufficient	1	0.00994000
Porphyromonas_asaccharolytica	NA,insufficient	1	0.01030000
Prevotella_maculosa	NA,insufficient	1	0.01124000
Thermobacillus_composti	NA,insufficient	1	0.00484000
Trichomonas_vaginalis	NA,insufficient	1	0.00947000
Dysgonomonas_gadei	NA,insufficient	1	0.00383000
Pediococcus_pentosaceus	NA,insufficient	1	0.00573000
Ruminococcus_callidus	NA,insufficient	1	0.00967000
Alistipes_indistinctus	NA,insufficient	1	0.00842000
Lactobacillus_reuteri	NA,insufficient	1	0.00396000
Halanaerobium_hydrogeniformans	NA,insufficient	1	0.00778000
Marinobacter_adhaerens	NA,insufficient	1	0.00383000
Acinetobacter_pittii_calcoaceticus_nosocomialis	NA,insufficient	1	0.01240000
Selenomonas_noxia	NA,insufficient	1	0.00413000
Burkholderia_xenovorans	NA,insufficient	1	0.00101000
Catenibacterium_mitsuokai	NA,insufficient	1	0.01190000
Haloquadratum_walsbyi	NA,insufficient	1	0.00156000
Porphyromonas_levii	NA,insufficient	1	0.00289000
Zunongwangia_profunda	NA,insufficient	1	0.00507000
Eubacteriaceae_bacterium_ACC19a	NA,insufficient	1	0.00117000
Olsenella_profusa	NA,insufficient	1	0.00110000
Ruminococcus_lactaris	NA,insufficient	1	0.01333000
Leishmania_major	NA,insufficient	1	0.00816000
Halorubrum_californiense	NA,insufficient	1	0.00557000
Paramecium_tetraurelia	NA,insufficient	1	0.01041000
Prevotella_paludivivens	NA,insufficient	1	0.00607000
Bifidobacterium_asteroides	NA,insufficient	1	0.00272000
Pseudomonas_tolaasii	NA,insufficient	1	0.00273000
Weeksella_virosa	NA,insufficient	1	0.00347000
Clostridium_thermocellum	NA,insufficient	1	0.00666000
Bacillus_atrophaeus	NA,insufficient	1	0.01049000
Naumovozyma_dairenensis	NA,insufficient	1	0.01502000
Yersinia_pseudotuberculosis	NA,insufficient	1	0.00413000
Allofustis_seminis	NA,insufficient	1	0.00539000
Eremothecium_cymbalariae	NA,insufficient	1	0.00610000
Neosartorya_fischeri	NA,insufficient	1	0.00881000
Chlamydophila_felis	NA,insufficient	1	0.00162000
Oligella_urethralis	NA,insufficient	1	0.00254000
Thalassospira_xiamenensis	NA,insufficient	1	0.00091000
Sphaerochaeta_coccoides	NA,insufficient	1	0.01085000
Eubacterium_dolichum	NA,insufficient	1	0.01023000
Salmonella_enterica	NA,insufficient	1	0.00497000
Methanoplanus_limicola	NA,insufficient	1	0.00627000
Marinimicrobia_bacterium_SCGC_AAA160_C11	NA,insufficient	1	0.01949000
Candidatus_Tremblaya_phenacola	NA,insufficient	1	0.00408000
Arthroderma_otae	NA,insufficient	1	0.00293000
Bdellovibrio_exovorus	NA,insufficient	1	0.00318000
Theileria_parva	NA,insufficient	1	0.00942000
Treponema_maltophilum	NA,insufficient	1	0.00677000
Streptococcus_ratti	NA,insufficient	1	0.00101000
Parasutterella_excrementihominis	NA,insufficient	1	0.01294000
Candidatus_Sulcia_muelleri	NA,insufficient	1	0.00216000
Lactobacillus_brevis	NA,insufficient	1	0.00568000
Psychromonas_ingrahamii	NA,insufficient	1	0.00503000
Johnsonella_ignava	NA,insufficient	1	0.00332000
Streptococcus_macedonicus	NA,insufficient	1	0.00343000
Burkholderiales_bacterium_1_1_47	NA,insufficient	1	0.01198000
Thermotoga_lettingae	NA,insufficient	1	0.00291000
Actinomyces_turicensis	NA,insufficient	1	0.00470000
Fischerella_muscicola	NA,insufficient	1	0.00221000
Porphyromonas_gingivalis	NA,insufficient	1	0.00404000
Pseudomonas_umsongensis	NA,insufficient	1	0.00267000
Toxoplasma_gondii	NA,insufficient	1	0.00838000
Marinobacterium_rhizophilum	NA,insufficient	1	0.00093000
Alcanivorax_borkumensis	NA,insufficient	1	0.00447000
Bacillus_clausii	NA,insufficient	1	0.00085000
Erysipelotrichaceae_bacterium_6_1_45	NA,insufficient	1	0.05307000
Flavobacteria_bacterium_BAL38	NA,insufficient	1	0.00104000
Prevotella_pleuritidis	NA,insufficient	1	0.00253000
Naegleria_gruberi	NA,insufficient	1	0.00852000
Salinispora_pacifica	NA,insufficient	1	0.00690000
Blastopirellula_marina	NA,insufficient	1	0.00099000
Thermodesulfovibrio_yellowstonii	NA,insufficient	1	0.00703000
Photobacterium_damselae	NA,insufficient	1	0.00438000
Nitrosospira_multiformis	NA,insufficient	1	0.00237000
Flavobacteriales_bacterium_ALC_1	NA,insufficient	1	0.00080000
Psychrobacter_cryohalolentis	NA,insufficient	1	0.00372000
Synechococcus_elongatus	NA,insufficient	1	0.00202000
Opitutaceae_bacterium_TAV1	NA,insufficient	1	0.00457000
zeta_proteobacterium_SCGC_AB_137_J06	NA,insufficient	1	0.01006000
Anaerococcus_vaginalis	NA,insufficient	1	0.00630000
Opitutaceae_bacterium_TAV5	NA,insufficient	1	0.00233000
Candidatus_Amoebophilus_asiaticus	NA,insufficient	1	0.00691000
Parabacteroides_johnsonii	NA,insufficient	1	0.00631000
Candidatus_Nitrospira_defluvii	NA,insufficient	1	0.00293000
Rickettsia_felis	NA,insufficient	1	0.00099000
Acholeplasma_laidlawii	NA,insufficient	1	0.01113000
Elizabethkingia_meningoseptica	NA,insufficient	1	0.00691000
Coccidioides_immitis	NA,insufficient	1	0.00411000
Syntrophobotulus_glycolicus	NA,insufficient	1	0.00690000
Vibrio_metschnikovii	NA,insufficient	1	0.00361000
Spiroplasma_syrphidicola	NA,insufficient	1	0.00510000
Vanderwaltozyma_polyspora	NA,insufficient	1	0.00706000
Prevotella_copri	NA,insufficient	1	0.01859000
Marinobacter_hydrocarbonoclasticus	NA,insufficient	1	0.00096000
Butyricimonas_synergistica	NA,insufficient	1	0.00661000
Bifidobacterium_bifidum	NA,insufficient	1	0.06149000
Haloferax_gibbonsii	NA,insufficient	1	0.00262000
Desulfurobacterium_thermolithotrophum	NA,insufficient	1	0.00420000
Dictyoglomus_turgidum	NA,insufficient	1	0.00465000
Corynebacterium_amycolatum	NA,insufficient	1	0.00452000
Staphylococcus_equorum	NA,insufficient	1	0.00797000
SAR324_cluster_bacterium_SCGC_AAA001_C10	NA,insufficient	1	0.00576000
Phascolarctobacterium_succinatutens	NA,insufficient	1	0.00302000
Asticcacaulis_excentricus	NA,insufficient	1	0.00111000
Treponema_denticola	NA,insufficient	1	0.00721000
Clostridium_carboxidivorans	NA,insufficient	1	0.00586000
Corynebacterium_jeikeium	NA,insufficient	1	0.00247000
Terriglobus_roseus	NA,insufficient	1	0.00847000
Selenomonas_bovis	NA,insufficient	1	0.00098000
Mycoplasma_arginini	NA,insufficient	1	0.00312000
Parabacteroides_distasonis	NA,insufficient	1	0.05251000
Persephonella_marina	NA,insufficient	1	0.00455000
Prevotella_bryantii	NA,insufficient	1	0.00310000
Chlamydia_psittaci	NA,insufficient	1	0.00380000
Allobaculum_stercoricanis	NA,insufficient	1	0.00796000
beta_proteobacterium_KB13	NA,insufficient	1	0.00616000
Rhodobacteraceae_bacterium_HTCC2150	NA,insufficient	1	0.00474000
Pantoea_agglomerans	NA,insufficient	1	0.00129000
Pleurocapsa_minor	NA,insufficient	1	0.00294000
Streptococcus_cristatus	NA,insufficient	1	0.00097000
Pseudomonas_caeni	NA,insufficient	1	0.00637000
Lactobacillus_shenzhenensis	NA,insufficient	1	0.00089000
Archaeoglobus_profundus	NA,insufficient	1	0.00191000
Clostridium_scindens	NA,insufficient	1	0.00307000
Bacteroides_dorei	NA,insufficient	1	2.36877000
Lactobacillus_suebicus	NA,insufficient	1	0.00580000
Collinsella_tanakaei	NA,insufficient	1	0.00202000
Thermosipho_africanus	NA,insufficient	1	0.00797000
Spirochaeta_bajacaliforniensis	NA,insufficient	1	0.00232000
Sulfurospirillum_deleyianum	NA,insufficient	1	0.00385000
Sebaldella_termitidis	NA,insufficient	1	0.01270000
Aspergillus_terreus	NA,insufficient	1	0.00253000
Theileria_annulata	NA,insufficient	1	0.00552000
Anaerobaculum_mobile	NA,insufficient	1	0.01384000
Wolbachia_endosymbiont_of_Culex_quinquefasciatus	NA,insufficient	1	0.01742000
Pedobacter_arcticus	NA,insufficient	1	0.00690000
Herpetosiphon_aurantiacus	NA,insufficient	1	0.00645000
Clostridium_phytofermentans	NA,insufficient	1	0.00610000
Geobacter_bemidjiensis	NA,insufficient	1	0.00100000
Bacteroides_intestinalis	NA,insufficient	1	0.00245000
Dokdonia_donghaensis	NA,insufficient	1	0.00251000
Candidatus_Baumannia_cicadellinicola	NA,insufficient	1	0.00717000
Thermodesulfobacterium_geofontis	NA,insufficient	1	0.00630000
Clostridium_bolteae	NA,insufficient	1	0.17791000
Candida_tropicalis	NA,insufficient	1	0.00767000
Desulfovibrio_gigas	NA,insufficient	1	0.00199000
Flexibacter_litoralis	NA,insufficient	1	0.00380000
Corynebacterium_tuberculostearicum	NA,insufficient	1	0.00527000
Cellulophaga_algicola	NA,insufficient	1	0.01066000
Bifidobacterium_pseudolongum	NA,insufficient	1	0.00395000
Acinetobacter_tandoii	NA,insufficient	1	0.00263000
Kosmotoga_olearia	NA,insufficient	1	0.00427000
Glaciecola_chathamensis	NA,insufficient	1	0.00157000
Postia_placenta	NA,insufficient	1	0.00920000
Prevotella_buccae	NA,insufficient	1	0.00404000
Gallionella_capsiferriformans	NA,insufficient	1	0.01110000
Aliivibrio_salmonicida	NA,insufficient	1	0.00167000
Brachyspira_murdochii	NA,insufficient	1	0.00377000
Pseudomonas_synxantha	NA,insufficient	1	0.00523000
Leptospira_wolbachii	NA,insufficient	1	0.00115000
Streptococcus_constellatus	NA,insufficient	1	0.00538000
Gluconobacter_oxydans	NA,insufficient	1	0.01005000
Rhodopirellula_maiorica	NA,insufficient	1	0.00813000
Frateuria_aurantia	NA,insufficient	1	0.00207000
Mycoplasma_canis	NA,insufficient	1	0.00330000
Sulfurospirillum_barnesii	NA,insufficient	1	0.00944000
Starkeya_novella	NA,insufficient	1	0.00241000
Actinomyces_vaccimaxillae	NA,insufficient	1	0.00150000
Haemophilus_parainfluenzae	NA,insufficient	1	0.01969000
Corynebacterium_crenatum	NA,insufficient	1	0.05506000
Enterobacter_aerogenes	NA,insufficient	1	0.00245000
Deinococcus_deserti	NA,insufficient	1	0.00511000
Candidatus_Microgenomatus_auricola	NA,insufficient	1	0.00197000
Aliivibrio_fischeri	NA,insufficient	1	0.00294000
Desulfovibrio_vulgaris	NA,insufficient	1	0.00104000
Streptobacillus_moniliformis	NA,insufficient	1	0.00498000
Methanosarcina_barkeri	NA,insufficient	1	0.00685000
Mycoplasma_moatsii	NA,insufficient	1	0.00174000
Mesoflavibacter_zeaxanthinifaciens	NA,insufficient	1	0.00158000
Pasteurella_dagmatis	NA,insufficient	1	0.00808000
Thermotoga_petrophila	NA,insufficient	1	0.01161000
Runella_slithyformis	NA,insufficient	1	0.00696000
Streptococcus_anginosus	NA,insufficient	1	0.00813000
Haemophilus_sputorum	NA,insufficient	1	0.00414000
Bacteroides_gallinarum	NA,insufficient	1	0.00616000
Acidaminococcus_fermentans	NA,insufficient	1	0.00340000
Catelliglobosispora_koreensis	NA,insufficient	1	0.00807000
Subdoligranulum_variabile	NA,insufficient	1	0.00349000
Candidatus_Protochlamydia_amoebophila	NA,insufficient	1	0.00633000
Cesiribacter_andamanensis	NA,insufficient	1	0.00331000
Morganella_morganii	NA,insufficient	1	0.06445000
Weissella_confusa	NA,insufficient	1	0.00182000
Sphaerochaeta_globosa	NA,insufficient	1	0.00461000
Burkholderia_phenoliruptrix	NA,insufficient	1	0.00387000
Thiomicrospira_crunogena	NA,insufficient	1	0.00084000
Finegoldia_magna	NA,insufficient	1	0.00719000
Borrelia_recurrentis	NA,insufficient	1	0.02181000
Methanolobus_tindarius	NA,insufficient	1	0.00233000
Acidaminococcus_intestini	NA,insufficient	1	0.00306000
Porphyromonas_somerae	NA,insufficient	1	0.00572000
Stackebrandtia_nassauensis	NA,insufficient	1	0.00219000
Thiothrix_flexilis	NA,insufficient	1	0.00268000
Nonlabens_dokdonensis	NA,insufficient	1	0.00087000
Selenomonas_flueggei	NA,insufficient	1	0.00809000
Verrucomicrobia_bacterium_SCGC_AB_629_E09	NA,insufficient	1	0.00232000
Treponema_caldaria	NA,insufficient	1	0.00772000
Bergeyella_zoohelcum	NA,insufficient	1	0.00149000
Helicobacter_bilis	NA,insufficient	1	0.00706000
Marinimicrobia_bacterium_JGI_0000039_D08	NA,insufficient	1	0.01131000
Lactobacillus_pentosus	NA,insufficient	1	0.00093000
alpha_proteobacterium_HIMB59	NA,insufficient	1	0.00258000
Salinicoccus_carnicancri	NA,insufficient	1	0.00699000
Paludibacter_propionicigenes	NA,insufficient	1	0.00751000
Gluconobacter_morbifer	NA,insufficient	1	0.00239000
Desulfotomaculum_kuznetsovii	NA,insufficient	1	0.00547000
Lachnospiraceae_bacterium_3_1_57FAA_CT1	NA,insufficient	1	0.02185000
Laccaria_bicolor	NA,insufficient	1	0.00775000
Kingella_kingae	NA,insufficient	1	0.00326000
Psychromonas_ossibalaenae	NA,insufficient	1	0.00533000
Selenomonas_artemidis	NA,insufficient	1	0.00807000
Francisella_philomiragia	NA,insufficient	1	0.00870000
Lewinella_cohaerens	NA,insufficient	1	0.00833000
Succinivibrionaceae_bacterium_WG_1	NA,insufficient	1	0.00306000
Nectria_haematococca	NA,insufficient	1	0.00725000
Kocuria_atrinae	NA,insufficient	1	0.00140000
Peptostreptococcus_stomatis	NA,insufficient	1	0.00538000
Flavobacterium_antarcticum	NA,insufficient	1	0.00198000
Vibrio_gazogenes	NA,insufficient	1	0.00101000
Mycoplasma_yeatsii	NA,insufficient	1	0.00912000
Lactobacillus_ruminis	NA,insufficient	1	0.00638000
Eggerthella_lenta	NA,insufficient	1	0.02646000
Moritella_dasanensis	NA,insufficient	1	0.00513000
Desulfococcus_oleovorans	NA,insufficient	1	0.00381000
Bacteroides_faecis	NA,insufficient	1	0.10068000
Alloiococcus_otitis	NA,insufficient	1	0.00234000
Anaerostipes_hadrus	NA,insufficient	1	0.01046000
Mobiluncus_curtisii	NA,insufficient	1	0.00236000
Brucella_inopinata	NA,insufficient	1	0.01175000
Vibrio_albensis	NA,insufficient	1	0.00673000
Parastagonospora_nodorum	NA,insufficient	1	0.00352000
Chryseobacterium_gleum	NA,insufficient	1	0.00805000
Reinekea_blandensis	NA,insufficient	1	0.00326000
Bacteroides_xylanisolvens	NA,insufficient	1	0.04648000
Mycoplasma_putrefaciens	NA,insufficient	1	0.00162000
Prevotella_buccalis	NA,insufficient	1	0.00733000
Bacteroides_vulgatus	NA,insufficient	1	0.01658000
Dyadobacter_fermentans	NA,insufficient	1	0.00397000
Eimeria_tenella	NA,insufficient	1	0.00570000
Cryptosporidium_muris	NA,insufficient	1	0.00755000
Clostridium_ramosum	NA,insufficient	1	0.01261000
Mycoplasma_hominis	NA,insufficient	1	0.00760000
actinobacterium_SCGC_AAA023_D18	NA,insufficient	1	0.00358000
Vibrio_azureus	NA,insufficient	1	0.00338000
Ignicoccus_hospitalis	NA,insufficient	1	0.00169000
Mycoplasma_orale	NA,insufficient	1	0.00663000
Entamoeba_dispar	NA,insufficient	1	0.00653000
Aeromonas_salmonicida	NA,insufficient	1	0.00117000
Leadbetterella_byssophila	NA,insufficient	1	0.00433000
Trypanosoma_cruzi	NA,insufficient	1	0.00857000
Vibrio_orientalis	NA,insufficient	1	0.00105000
Octadecabacter_antarcticus	NA,insufficient	1	0.00624000
Streptococcus_pyogenes	NA,insufficient	1	0.00195000
Bacteroides_thetaiotaomicron	NA,insufficient	1	0.03079000
Actinomyces_viscosus	NA,insufficient	1	0.00169000
Nitrosococcus_halophilus	NA,insufficient	1	0.00834000
Pelotomaculum_thermopropionicum	NA,insufficient	1	0.00648000

## Sheet: KI15
# Species	strain_ID	masked_samples
Escherichia_coli	str-1	NA	1.46820279
Escherichia_coli	str-2	NA	0.23118471
Escherichia_coli	str-3	NA	0.56646250
Ruminococcus_gnavus	str-1	NA	14.65108907
Ruminococcus_gnavus	str-2	NA	1.45947093
Clostridium_nexile	str-1	NA	2.11077984
Clostridium_nexile	str-2	NA	1.28980729
Clostridium_nexile	str-3	NA	18.39239287
Bacteroides_dorei	str-1	NA	0.68426798
Bacteroides_dorei	str-2	NA	0.19047702
Bacteroides_dorei	str-3	NA	0.55741102
Bacteroides_dorei	str-4	NA	0.31733398
Bacteroides_fragilis	str-1	NA	42.40899227
Bacteroides_fragilis	str-2	NA	2.12066773
Fusobacterium_periodonticum	NA,insufficient	1	0.02744000
Lachnospiraceae_bacterium_9_1_43BFAA	NA,insufficient	1	0.02516000
Atopobium_parvulum	NA,insufficient	1	0.00154000
Bacteroides_caccae	NA,insufficient	1	0.22209000
Pseudomonas_alcaliphila	NA,insufficient	1	0.04904000
Lachnospiraceae_bacterium_2_1_58FAA	NA,insufficient	1	0.23249000
Pseudomonas_putida	NA,insufficient	1	0.02297000
Dorea_longicatena	NA,insufficient	1	0.01064000
Haemophilus_parainfluenzae	NA,insufficient	1	0.17847000
Morganella_morganii	NA,insufficient	1	0.00025000
Bacteroides_ovatus	NA,insufficient	1	0.15603000
Parabacteroides_distasonis	NA,insufficient	1	0.16506000
Peptostreptococcus_stomatis	NA,insufficient	1	0.02525000
Streptococcus_parasanguinis	NA,insufficient	1	0.09333000
Clostridium_ramosum	NA,insufficient	1	0.18908000
Enterococcus_faecium	NA,insufficient	1	0.00631000
Lachnospiraceae_bacterium_1_4_56FAA	NA,insufficient	1	0.00204000
Veillonella_parvula	NA,insufficient	1	0.04802000
Bacteroides_xylanisolvens	NA,insufficient	1	0.01301000
Lachnospiraceae_bacterium_5_1_63FAA	NA,insufficient	1	0.00177000
Clostridium_clostridioforme	NA,insufficient	1	0.00185000
Streptococcus_infantis	NA,insufficient	1	0.00320000
Fusobacterium_nucleatum	NA,insufficient	1	0.00814000
Gemella_haemolysans	NA,insufficient	1	0.00260000
Granulicatella_adiacens	NA,insufficient	1	0.00241000
Actinomyces_odontolyticus	NA,insufficient	1	0.00082000
Eubacterium_hallii	NA,insufficient	1	0.00025000
Sphingobium_yanoikuyae	NA,insufficient	1	0.05042000
Collinsella_aerofaciens	NA,insufficient	1	0.01703000
Streptococcus_australis	NA,insufficient	1	0.00911000
Collinsella_intestinalis	NA,insufficient	1	0.17122000
Klebsiella_pneumoniae	NA,insufficient	1	0.02755000
Solobacterium_moorei	NA,insufficient	1	0.00234000
Bacteroides_stercoris	NA,insufficient	1	0.33811000
Bacteroides_faecis	NA,insufficient	1	0.56913000
Lachnospiraceae_bacterium_4_1_37FAA	NA,insufficient	1	0.00471000
Pseudomonas_mendocina	NA,insufficient	1	0.01544000
Dialister_invisus	NA,insufficient	1	0.01544000
Clostridium_bolteae	NA,insufficient	1	0.00469000
Sutterella_wadsworthensis	NA,insufficient	1	0.13697000
Pseudomonas_protegens	NA,insufficient	1	0.00185000
Caulobacter_vibrioides	NA,insufficient	1	0.00618000
Streptococcus_salivarius	NA,insufficient	1	0.02270000
Lactobacillus_rhamnosus	NA,insufficient	1	0.01036000
Bacteroides_uniformis	NA,insufficient	1	0.00484000
Clostridium_perfringens	NA,insufficient	1	0.26250000
Streptococcus_mitis_oralis_pneumoniae	NA,insufficient	1	0.02919000
Clostridium_bartlettii	NA,insufficient	1	0.02877000
Veillonella_dispar	NA,insufficient	1	0.02348000
Streptococcus_sanguinis	NA,insufficient	1	0.02573000
Staphylococcus_epidermidis	NA,insufficient	1	0.00033000
Megasphaera_micronuciformis	NA,insufficient	1	0.00874000
Veillonella_atypica	NA,insufficient	1	0.03976000

[truncated: 18 more sheets: KI23, KI24, KI26, KI27, KI28, KI96, KI97, KI98, KS10_t, KS10, KS15, KS21, KS23, KS24, KS27, KS33, KS95, KS99]
